# Supplementary material for: 1-Ammonio-1-phosphono­pentane-1-phospho­nic acid
Source: Acta Crystallogr Sect E Struct Rep Online. 2008 Nov 26;64(Pt 12):o2436. doi: 10.1107/S1600536808038968 (PMC2959911; doi:10.1107/S1600536808038968)
Supplement: Supplementary file 2 [file e-64-o2436-Isup2.hkl]

# 
# h,k,l, Fc-squared, Fo-squared, sigma(Fo-squared) and status flag 
# 
data_I
_shelx_title ' 82 in P2(1)/c' 
_shelx_refln_list_code          4 
_shelx_F_calc_maximum      153.84 
_exptl_crystal_F_000       520.00 
_reflns_d_resolution_high  0.7461 
 
loop_ 
 _symmetry_equiv_pos_as_xyz 
 'x, y, z' 
 '-x, y+1/2, -z+1/2' 
 '-x, -y, -z' 
 'x, -y-1/2, z-1/2' 
 
_cell_length_a    14.5502 
_cell_length_b     7.1896 
_cell_length_c     9.4855 
_cell_angle_alpha  90.000 
_cell_angle_beta   96.938 
_cell_angle_gamma  90.000 
 
_shelx_F_squared_multiplier     1.000 
 
loop_ 
 _refln_index_h 
 _refln_index_k 
 _refln_index_l 
 _refln_F_squared_calc 
 _refln_F_squared_meas 
 _refln_F_squared_sigma 
 _refln_observed_status 
   2   0   0     4658.04     4736.64     44.84 o 
   3   0   0    10732.69    10602.68    124.37 o 
   4   0   0      556.89      491.61      7.05 o 
   5   0   0     1663.43     1599.14     23.08 o 
   6   0   0      260.34      229.13      5.25 o 
   7   0   0       64.90       98.31      3.53 o 
   8   0   0      831.27      877.47     12.65 o 
   9   0   0     3260.74     3197.34     38.05 o 
  10   0   0     2666.45     2556.55     31.56 o 
  11   0   0       65.57       70.01      3.68 o 
  12   0   0      730.80      691.72     11.74 o 
  13   0   0       53.96       62.35      4.84 o 
  14   0   0      661.82      645.85     14.47 o 
  15   0   0      813.77      821.64     17.32 o 
  16   0   0     1372.43     1376.95     27.65 o 
  17   0   0      175.30      178.75     10.60 o 
  18   0   0       23.63       26.01      7.07 o 
  19   0   0      407.78      426.56     22.26 o 
   1   1   0     1542.23     1624.20     11.30 o 
   2   1   0        0.19       -0.63      0.63 o 
   3   1   0    14863.97    15036.88    107.25 o 
   4   1   0     2093.37     2061.51     16.68 o 
   5   1   0     1591.77     1709.03     14.69 o 
   6   1   0     1438.30     1515.78     13.89 o 
   7   1   0      296.62      313.85      4.91 o 
   8   1   0      444.02      437.38      5.47 o 
   9   1   0      116.82      130.07      3.03 o 
  10   1   0     1396.86     1390.82     13.44 o 
  11   1   0     2513.61     2415.71     22.77 o 
  12   1   0     1713.94     1667.09     17.27 o 
  13   1   0      930.98      922.66     12.51 o 
  14   1   0      252.49      245.57      5.95 o 
  15   1   0       84.45       80.43      4.54 o 
  16   1   0       18.15       14.11      3.41 o 
  17   1   0       40.92       51.44      5.19 o 
  18   1   0       93.29       98.90      7.38 o 
  19   1   0      186.90      193.10      9.71 o 
   0   2   0     4231.32     4246.13     44.30 o 
   1   2   0     4691.02     4829.92     34.09 o 
   2   2   0     1921.50     2050.64     16.86 o 
   3   2   0      392.62      407.82      4.18 o 
   4   2   0     4609.20     4459.87     36.29 o 
   5   2   0      185.77      265.87      5.72 o 
   6   2   0     3165.72     3560.56     30.66 o 
   7   2   0     2343.42     2346.38     20.74 o 
   8   2   0      375.04      359.05      5.30 o 
   9   2   0      657.96      682.22      8.53 o 
  10   2   0      266.88      298.47      5.49 o 
  11   2   0      789.38      748.72     10.51 o 
  12   2   0      560.94      547.36      8.50 o 
  13   2   0      109.06      113.37      4.60 o 
  14   2   0     1429.76     1400.02     18.22 o 
  15   2   0       15.82       17.24      3.39 o 
  16   2   0       19.17       26.29      3.88 o 
  17   2   0        3.59        6.61      4.66 o 
  18   2   0       15.95       18.96      4.91 o 
   1   3   0    14273.68    14697.26    111.63 o 
   2   3   0     2951.55     2952.09     28.64 o 
   3   3   0     1359.08     1414.58     13.31 o 
   4   3   0      386.25      434.83      5.72 o 
   5   3   0      791.38      861.45      9.16 o 
   6   3   0      182.71      213.13      3.97 o 
   7   3   0      450.89      464.20      6.97 o 
   8   3   0     1327.27     1301.86     14.65 o 
   9   3   0        1.32       -1.71      1.71 o 
  10   3   0       81.52       88.97      3.75 o 
  11   3   0     1684.41     1642.44     19.30 o 
  12   3   0      123.84      130.28      5.50 o 
  13   3   0      317.05      320.15      9.06 o 
  14   3   0        2.46       -2.55      2.55 o 
  15   3   0      596.01      597.51     12.76 o 
  16   3   0      338.54      366.82     10.36 o 
  17   3   0     1274.57     1297.23     22.85 o 
  18   3   0      779.95      799.86     18.61 o 
   0   4   0     2650.02     2761.20     35.48 o 
   1   4   0        3.56       21.43      1.98 o 
   2   4   0      195.67      199.89      3.69 o 
   3   4   0     1052.56     1040.23     11.20 o 
   4   4   0     3404.43     3319.26     37.23 o 
   5   4   0     2739.68     2739.36     24.64 o 
   6   4   0        0.96        5.71      1.85 o 
   7   4   0     1461.37     1449.35     15.82 o 
   8   4   0      995.17      999.42     12.90 o 
   9   4   0      311.08      305.29      6.20 o 
  10   4   0      737.80      699.88     16.23 o 
  11   4   0      204.98      198.88      5.59 o 
  12   4   0       54.85       50.60      3.86 o 
  13   4   0      138.96      144.39      6.89 o 
  14   4   0      453.39      450.84     11.74 o 
  15   4   0       59.35       67.80      5.48 o 
  16   4   0       16.89       13.62      4.61 o 
  17   4   0      492.72      475.79     13.35 o 
   1   5   0        0.32       -0.46      1.20 o 
   2   5   0     1350.44     1421.39     14.72 o 
   3   5   0     3767.72     3712.54     35.00 o 
   4   5   0      174.56      189.44      5.92 o 
   5   5   0     1014.96     1055.95     12.96 o 
   6   5   0     3872.07     3725.79     37.35 o 
   7   5   0     1067.25     1048.00     19.45 o 
   8   5   0      142.86      151.68      5.53 o 
   9   5   0        0.68       -2.64      2.64 o 
  10   5   0       43.72       50.00      4.30 o 
  11   5   0      794.87      789.26     16.94 o 
  12   5   0      123.99      113.00      6.77 o 
  13   5   0      403.24      410.80     14.71 o 
  14   5   0      133.86      119.53      7.39 o 
  15   5   0      727.55      767.39     16.80 o 
  16   5   0      235.81      261.78     10.50 o 
   0   6   0     3524.12     3510.46     52.14 o 
   1   6   0      280.77      304.80     13.28 o 
   2   6   0       12.82       25.78      3.06 o 
   3   6   0      972.60      928.54     14.38 o 
   4   6   0       88.32       87.59      4.26 o 
   5   6   0       63.22       57.67      4.15 o 
   6   6   0      349.03      332.47      7.85 o 
   7   6   0      527.71      528.15     12.59 o 
   8   6   0        4.54        6.62      3.15 o 
   9   6   0      862.41      877.28     15.57 o 
  10   6   0      569.83      557.58     12.16 o 
  11   6   0        2.01        1.53      4.35 o 
  12   6   0       32.04       31.71      5.56 o 
  13   6   0        4.80        4.36      4.69 o 
  14   6   0      163.01      175.39      9.53 o 
  15   6   0      297.09      325.66     12.65 o 
   1   7   0        6.63       -0.51      3.10 o 
   2   7   0       35.27       44.70      4.86 o 
   3   7   0      803.77      789.05     16.89 o 
   4   7   0     1230.39     1242.27     19.88 o 
   5   7   0        3.39       11.81      3.41 o 
   6   7   0     1004.05     1008.38     16.63 o 
   7   7   0      289.74      296.98     10.40 o 
   8   7   0      392.69      399.13     10.89 o 
   9   7   0      199.39      193.61      8.29 o 
  10   7   0        0.18       -2.87      3.34 o 
  11   7   0       21.01       15.46      4.79 o 
  12   7   0      641.92      659.80     17.75 o 
  13   7   0      125.05      128.77      8.34 o 
   0   8   0       14.83        4.76      6.99 o 
   1   8   0      518.50      498.12     15.16 o 
   2   8   0      318.38      338.68     13.09 o 
   3   8   0       23.96       17.63      4.91 o 
   4   8   0      778.46      776.54     27.65 o 
   5   8   0     1291.29     1321.85     23.54 o 
   6   8   0       39.62       59.78      9.13 o 
   7   8   0      882.67      831.58     21.05 o 
   8   8   0      483.20      492.47     14.64 o 
   9   8   0        1.25        9.41      4.67 o 
  10   8   0       55.69       55.29      7.59 o 
   1   9   0      334.76      343.59     13.96 o 
   2   9   0     1237.28     1175.11     26.44 o 
   3   9   0      227.25      228.88     14.20 o 
   4   9   0       49.97       49.20      7.02 o 
   5   9   0        5.94        1.72      5.02 o 
   6   9   0       48.64       42.90      9.00 o 
 -19   1   1       62.92       64.62      7.11 o 
 -18   1   1       86.06       94.61      7.05 o 
 -17   1   1       36.24       31.16      5.02 o 
 -16   1   1       57.91       59.63      4.56 o 
 -15   1   1       92.05       93.48      4.75 o 
 -14   1   1      150.29      156.92      5.16 o 
 -13   1   1      795.54      770.27     10.74 o 
 -12   1   1      606.82      569.01      8.17 o 
 -11   1   1       48.85       58.55      2.92 o 
 -10   1   1       32.42       33.41      2.26 o 
  -9   1   1        1.34        2.78      1.39 o 
  -8   1   1       59.37      104.08      3.46 o 
  -7   1   1        1.69       14.36      1.64 o 
  -6   1   1     2164.79     2300.31     21.24 o 
  -5   1   1      257.51      322.03      4.31 o 
  -4   1   1      652.97      540.33      5.42 o 
  -3   1   1     1315.42     1278.31      9.94 o 
  -2   1   1     4296.13     4468.31     32.75 o 
   0   1   1     4020.39     3922.90     28.70 o 
   1   1   1     1907.88     1975.73     13.94 o 
   3   1   1     1812.09     1939.80     15.92 o 
   4   1   1      581.49      643.61      6.32 o 
   5   1   1      354.52      410.28      4.58 o 
   6   1   1      102.54       84.65      2.15 o 
   7   1   1      394.19      367.87      5.12 o 
   8   1   1        6.89        5.83      1.43 o 
   9   1   1        9.08        8.75      1.61 o 
  10   1   1      660.69      641.13      7.86 o 
  11   1   1     3295.72     3286.34     30.17 o 
  12   1   1      906.32      866.07     11.64 o 
  13   1   1       57.46       60.42      3.84 o 
  14   1   1       13.31       13.34      2.68 o 
  15   1   1       24.48       29.58      3.77 o 
  16   1   1      153.54      159.03      6.97 o 
  17   1   1      148.20      145.59      7.33 o 
  18   1   1       38.07       47.97      5.70 o 
 -19   2   1      173.71      184.45     10.24 o 
 -18   2   1      331.93      350.96     11.90 o 
 -17   2   1       65.73       80.22      7.63 o 
 -16   2   1      539.96      540.94     11.36 o 
 -15   2   1      193.35      211.59      6.50 o 
 -14   2   1      346.11      343.71      7.62 o 
 -13   2   1      283.47      274.05      6.14 o 
 -12   2   1      286.01      264.82      5.56 o 
 -11   2   1      223.31      214.02      5.10 o 
 -10   2   1      118.75      111.02      4.39 o 
  -9   2   1      593.15      654.55     11.93 o 
  -8   2   1      304.00      345.62      5.41 o 
  -7   2   1      250.38      229.17      6.19 o 
  -6   2   1     4542.42     4719.41     42.89 o 
  -5   2   1     2272.59     2342.07     20.11 o 
  -4   2   1        2.81        6.08      1.02 o 
  -3   2   1     2076.33     2347.73     19.68 o 
  -1   2   1     8476.87     8774.84     65.23 o 
   0   2   1     1094.66     1221.19     10.55 o 
   1   2   1     2252.40     2221.80     18.16 o 
   2   2   1      677.00      703.07      6.59 o 
   3   2   1     1595.07     1617.51     14.24 o 
   4   2   1     2511.95     2658.79     23.13 o 
   5   2   1       58.31       69.49      2.06 o 
   6   2   1       41.46       49.54      2.31 o 
   7   2   1      493.19      535.09      6.54 o 
   8   2   1      480.12      459.52      6.12 o 
   9   2   1      195.22      181.47      5.09 o 
  10   2   1      138.51      152.43      4.21 o 
  11   2   1      266.52      248.72      5.44 o 
  12   2   1      179.76      163.36      4.99 o 
  13   2   1       17.22       11.28      2.45 o 
  14   2   1      132.72      138.78      5.48 o 
  15   2   1      138.10      137.93      5.73 o 
  16   2   1      117.68      120.80      6.72 o 
  17   2   1       84.38       92.10      6.66 o 
  18   2   1       30.62       27.11      5.47 o 
 -18   3   1      147.99      155.29      8.28 o 
 -17   3   1       13.39       12.66      4.40 o 
 -16   3   1       59.44       57.56      5.19 o 
 -15   3   1        5.29        5.93      3.20 o 
 -14   3   1      173.42      178.21      6.03 o 
 -13   3   1      194.75      183.29      6.17 o 
 -12   3   1      187.72      152.13      4.73 o 
 -11   3   1       37.37       35.08      2.98 o 
 -10   3   1        8.56        3.10      1.85 o 
  -9   3   1        3.29        4.40      1.64 o 
  -8   3   1      308.78      268.86      5.83 o 
  -7   3   1      589.81      632.01      8.74 o 
  -6   3   1      507.91      541.19      7.50 o 
  -5   3   1      657.58      608.40      8.05 o 
  -4   3   1      461.73      463.19      5.58 o 
  -3   3   1     1054.01     1130.18     11.77 o 
  -2   3   1      579.88      677.07      8.11 o 
  -1   3   1      533.58      535.17      6.86 o 
   0   3   1     4548.64     4932.73     41.25 o 
   1   3   1     2757.90     3008.07     24.53 o 
   2   3   1       43.40       50.88      1.79 o 
   3   3   1      362.03      417.89      5.75 o 
   4   3   1       52.76       63.62      2.66 o 
   5   3   1       64.32       78.55      2.40 o 
   6   3   1      381.46      414.16      5.81 o 
   7   3   1       59.19       69.16      2.98 o 
   8   3   1      190.49      173.51      4.65 o 
   9   3   1      284.76      282.76      5.57 o 
  10   3   1      860.08      824.08     11.59 o 
  11   3   1       14.86       23.34      2.75 o 
  12   3   1        6.57        6.75      2.67 o 
  13   3   1      153.15      137.52      5.49 o 
  14   3   1       13.64       10.76      3.12 o 
  15   3   1        1.51        3.36      3.25 o 
  16   3   1       89.64       98.90      6.94 o 
  17   3   1       63.99       64.84      6.71 o 
  18   3   1        3.10        5.79      4.69 o 
 -17   4   1      255.11      234.69     11.84 o 
 -16   4   1      198.50      200.11      8.79 o 
 -15   4   1       31.68       28.21      4.70 o 
 -14   4   1       22.53       18.65      4.24 o 
 -13   4   1       19.80       10.13      3.12 o 
 -12   4   1       24.78       19.95      3.18 o 
 -11   4   1       91.85       73.51      4.21 o 
 -10   4   1      237.68      242.34      6.47 o 
  -9   4   1       11.27       13.72      2.36 o 
  -8   4   1      470.33      432.71      7.52 o 
  -7   4   1       44.79       38.78      2.30 o 
  -6   4   1       81.40       86.83      3.42 o 
  -5   4   1     3223.22     3215.54     28.49 o 
  -4   4   1     3054.42     3086.98     27.20 o 
  -3   4   1        6.07        5.07      1.43 o 
  -2   4   1      252.51      245.26      4.45 o 
  -1   4   1      117.16      108.92      2.37 o 
   0   4   1      635.60      650.43      7.11 o 
   1   4   1      933.61      940.21      9.45 o 
   2   4   1       63.01       50.99      2.23 o 
   3   4   1     1448.15     1533.87     16.53 o 
   4   4   1     2164.02     2156.02     23.33 o 
   5   4   1     2591.54     2579.59     26.21 o 
   6   4   1      720.89      694.13      9.55 o 
   7   4   1       61.63       62.12      2.50 o 
   8   4   1      257.39      268.29      7.22 o 
   9   4   1      529.50      511.97      8.47 o 
  10   4   1     1590.50     1530.02     18.94 o 
  11   4   1      733.67      705.32     15.06 o 
  12   4   1      198.42      197.72      7.05 o 
  13   4   1      564.23      553.88     11.14 o 
  14   4   1      239.55      215.95      8.23 o 
  15   4   1      176.97      181.20      7.96 o 
  16   4   1      104.11       96.62      7.08 o 
  17   4   1       68.16       68.03      7.09 o 
 -16   5   1        0.31        7.52      5.65 o 
 -15   5   1      256.60      277.71     13.92 o 
 -14   5   1       80.90       83.92      6.99 o 
 -13   5   1      380.92      388.87     11.31 o 
 -12   5   1       75.15       81.47      5.62 o 
 -11   5   1       88.99       80.47      7.35 o 
 -10   5   1       28.16       25.44      3.70 o 
  -9   5   1       65.93       81.88      5.01 o 
  -8   5   1      963.84      895.59     13.73 o 
  -7   5   1     1610.17     1593.42     20.53 o 
  -6   5   1       14.12       27.55      3.46 o 
  -5   5   1     1517.34     1430.57     16.57 o 
  -4   5   1      153.30      127.22      4.22 o 
  -3   5   1        7.72        7.35      2.09 o 
  -2   5   1     2581.01     2617.74     26.69 o 
  -1   5   1      890.58      902.92     11.48 o 
   0   5   1     1081.28     1160.21     19.11 o 
   1   5   1     1049.30     1063.78     11.75 o 
   2   5   1     1250.52     1155.42     13.10 o 
   3   5   1     1567.50     1479.21     16.75 o 
   4   5   1        4.41       11.37      2.26 o 
   5   5   1     1450.12     1429.39     16.79 o 
   6   5   1     1638.65     1610.71     19.32 o 
   7   5   1      811.98      822.76     12.04 o 
   8   5   1      136.54      140.24      5.85 o 
   9   5   1       26.24       23.07      3.28 o 
  10   5   1      295.40      314.61      9.14 o 
  11   5   1       82.78       91.03      5.75 o 
  12   5   1        0.46       -0.49      3.29 o 
  13   5   1      166.31      166.43      8.05 o 
  14   5   1      231.71      240.06      9.51 o 
  15   5   1      382.78      440.53     12.82 o 
  16   5   1      267.81      279.91     10.92 o 
 -15   6   1      136.06      181.73     12.88 o 
 -14   6   1        0.24        1.32      3.98 o 
 -13   6   1       23.63       34.25      5.08 o 
 -12   6   1      182.31      175.80      8.75 o 
 -11   6   1       70.74       69.61      5.18 o 
 -10   6   1       31.00       41.90      4.62 o 
  -9   6   1       47.87       53.71      4.60 o 
  -8   6   1      218.40      212.03      7.38 o 
  -7   6   1      109.82      108.01      5.33 o 
  -6   6   1      394.53      365.86      8.61 o 
  -5   6   1        3.67        0.11      2.80 o 
  -4   6   1       95.05      117.27      4.96 o 
  -3   6   1      351.19      367.72      8.20 o 
  -2   6   1       45.23       37.66      3.91 o 
  -1   6   1      108.35       63.92      3.48 o 
   0   6   1       93.09       90.93      3.37 o 
   1   6   1      287.91      307.79      7.41 o 
   2   6   1      304.57      339.88      6.79 o 
   3   6   1        2.94        8.90      2.74 o 
   4   6   1       37.68       46.77      4.03 o 
   5   6   1       86.97       99.55      5.24 o 
   6   6   1        0.54        3.36      2.64 o 
   7   6   1      361.84      334.31      8.66 o 
   8   6   1        3.12        0.58      2.80 o 
   9   6   1      117.55      113.97      6.15 o 
  10   6   1      108.38      105.48      6.63 o 
  11   6   1       37.63       49.61      5.98 o 
  12   6   1      222.01      209.44      9.63 o 
  13   6   1       24.23       27.38      5.56 o 
  14   6   1      111.17      124.75      8.64 o 
 -13   7   1       39.22       47.48      5.95 o 
 -12   7   1      203.60      222.59     10.27 o 
 -11   7   1      456.03      456.79     12.65 o 
 -10   7   1       67.74       76.02      7.76 o 
  -9   7   1      199.79      201.00      8.83 o 
  -8   7   1      318.42      325.86     11.63 o 
  -7   7   1       90.72       90.98      6.17 o 
  -6   7   1      305.29      289.65      9.32 o 
  -5   7   1       80.55       76.30      5.01 o 
  -4   7   1      408.60      412.06     10.11 o 
  -3   7   1      930.30      895.78     16.96 o 
  -2   7   1        3.54       10.35      3.01 o 
  -1   7   1        8.36        1.21      3.63 o 
   0   7   1      125.36      126.92      6.46 o 
   1   7   1      344.38      349.03      9.81 o 
   2   7   1      833.76      852.22     17.96 o 
   3   7   1      204.80      218.01      9.36 o 
   4   7   1        1.92        9.07      3.27 o 
   5   7   1      275.59      270.99      8.53 o 
   6   7   1      496.01      490.69     11.55 o 
   7   7   1       82.77       88.68      5.73 o 
   8   7   1       63.55       66.27      5.35 o 
   9   7   1      109.13      121.93      6.72 o 
  10   7   1       25.56       22.55      4.77 o 
  11   7   1       94.69      105.04      7.71 o 
  12   7   1      152.68      146.83      9.67 o 
  13   7   1       10.73       22.54     15.65 o 
 -10   8   1        0.25        4.83      4.26 o 
  -9   8   1       67.08       73.44      9.80 o 
  -8   8   1      195.85      196.17     11.45 o 
  -7   8   1       88.22       95.31      7.61 o 
  -6   8   1        3.83        4.43      4.01 o 
  -5   8   1       20.46       20.35      4.51 o 
  -4   8   1       13.90       20.09      4.94 o 
  -3   8   1      245.37      244.79     11.10 o 
  -2   8   1       99.79       97.89      7.21 o 
  -1   8   1      199.21      201.84      9.20 o 
   0   8   1      532.46      509.22     16.12 o 
   1   8   1      418.21      409.97     17.31 o 
   2   8   1      237.41      241.89     10.26 o 
   3   8   1        0.62       -0.57      4.04 o 
   4   8   1      339.39      334.26     11.92 o 
   5   8   1      117.22      124.38      8.16 o 
   6   8   1        3.51       -0.31      5.33 o 
   7   8   1       75.12       73.79      7.06 o 
   8   8   1      225.96      219.10     10.54 o 
   9   8   1      179.46      194.35     11.51 o 
  10   8   1       16.15       18.89      7.48 o 
  -6   9   1       38.65       41.05      7.08 o 
  -5   9   1       56.25       68.77      7.14 o 
  -4   9   1       82.12       81.25     10.47 o 
  -3   9   1       49.43       44.53      7.27 o 
  -2   9   1        6.02        3.68      5.61 o 
  -1   9   1        1.27        0.01      5.29 o 
   0   9   1       18.12       17.08      6.13 o 
   1   9   1       29.11       20.10      7.57 o 
   2   9   1      204.10      198.33     11.49 o 
   3   9   1      138.27      132.05      9.09 o 
   4   9   1       76.60       72.95      8.13 o 
   5   9   1        0.01       -3.31      4.39 o 
   6   9   1        1.47        0.15      5.35 o 
 -19   0   2      112.19      135.58     22.12 o 
 -18   0   2      159.16      194.05     14.55 o 
 -17   0   2       80.60       78.54      8.65 o 
 -16   0   2        9.88       11.13      4.50 o 
 -15   0   2      461.95      451.55     13.28 o 
 -14   0   2     2153.70     2126.47     32.88 o 
 -13   0   2     2055.40     1993.80     28.97 o 
 -12   0   2     5907.26     5750.71     75.89 o 
 -11   0   2     3817.07     3760.72     51.38 o 
 -10   0   2       14.23       23.48      2.98 o 
  -9   0   2      532.55      569.88     11.05 o 
  -8   0   2     1799.90     1672.12     25.76 o 
  -7   0   2     1768.20     1931.41     26.62 o 
  -6   0   2      712.65      813.68     12.62 o 
  -5   0   2     3803.01     4257.03     50.03 o 
  -4   0   2      635.56      746.61      9.12 o 
  -3   0   2      385.55      343.51      4.55 o 
  -2   0   2    23665.33    23455.93    335.28 o 
  -1   0   2     5244.63     5533.37     53.68 o 
   0   0   2     3073.04     2859.37     25.12 o 
   1   0   2      159.32      161.93      2.36 o 
   2   0   2      371.43      319.94      6.56 o 
   3   0   2      118.57      127.66      4.41 o 
   4   0   2      278.86      232.16      5.06 o 
   5   0   2    13561.98    13883.35    148.77 o 
   6   0   2     1114.60     1140.36     14.84 o 
   7   0   2     1155.75     1110.08     15.23 o 
   8   0   2    13923.20    13873.02    151.11 o 
   9   0   2      727.48      767.16     12.23 o 
  10   0   2      663.03      667.14     11.98 o 
  11   0   2     1910.77     1793.31     25.60 o 
  12   0   2      371.76      348.35      8.62 o 
  13   0   2      305.86      277.57     10.48 o 
  14   0   2     1873.99     1795.05     32.83 o 
  15   0   2      809.11      814.67     19.81 o 
  16   0   2       18.49       16.79      5.31 o 
  17   0   2      252.90      248.64     19.90 o 
  18   0   2      101.89      114.74     11.60 o 
 -19   1   2       41.42       43.46      8.54 o 
 -18   1   2      161.33      166.70      8.97 o 
 -17   1   2      524.49      517.40     12.53 o 
 -16   1   2      105.62      113.14      5.48 o 
 -15   1   2      294.15      297.25      7.34 o 
 -14   1   2      217.12      222.17      5.64 o 
 -13   1   2      340.58      337.53      6.96 o 
 -12   1   2      106.99       98.68      3.92 o 
 -11   1   2       64.86       61.77      3.16 o 
 -10   1   2       57.94       59.63      2.96 o 
  -9   1   2       87.87       82.98      3.24 o 
  -8   1   2      108.78       97.74      3.25 o 
  -7   1   2     1116.28     1182.26     12.66 o 
  -6   1   2      818.54      798.00      8.96 o 
  -5   1   2     2304.54     2191.89     18.63 o 
  -4   1   2     1472.53     1579.63     13.14 o 
  -3   1   2     2776.95     2740.81     23.47 o 
  -2   1   2     4547.90     4675.19     33.30 o 
  -1   1   2        2.11       -0.67      0.67 o 
   0   1   2     1247.33     1340.03     11.96 o 
   1   1   2     6865.31     6688.02     50.12 o 
   2   1   2     7074.25     7210.60     57.44 o 
   3   1   2     2855.31     2937.11     24.88 o 
   4   1   2      564.61      564.89      5.90 o 
   5   1   2    11521.73    12337.56     99.56 o 
   6   1   2     1502.59     1594.35     14.19 o 
   7   1   2       86.48       97.98      2.70 o 
   8   1   2     1340.16     1339.83     12.39 o 
   9   1   2     1662.13     1630.75     16.94 o 
  10   1   2     2473.81     2420.92     25.09 o 
  11   1   2     5815.94     5690.92     51.27 o 
  12   1   2       14.63       20.98      2.75 o 
  13   1   2      586.05      559.54      9.36 o 
  14   1   2      777.17      762.60     13.03 o 
  15   1   2       12.63       14.55      3.64 o 
  16   1   2       57.56       52.33      5.29 o 
  17   1   2       99.09       99.82      8.32 o 
  18   1   2      123.89      130.72      8.32 o 
 -19   2   2      373.03      405.53     25.06 o 
 -18   2   2      843.74      870.23     20.06 o 
 -17   2   2       44.10       49.90      5.44 o 
 -16   2   2      818.46      775.66     14.43 o 
 -15   2   2      755.23      757.46     12.89 o 
 -14   2   2      362.02      365.78      7.93 o 
 -13   2   2        9.30       12.55      2.37 o 
 -12   2   2       76.60       64.75      3.46 o 
 -11   2   2       79.22       75.15      3.70 o 
 -10   2   2     1260.88     1172.74     14.88 o 
  -9   2   2      759.96      761.71     11.08 o 
  -8   2   2      779.34      821.21     11.34 o 
  -7   2   2      584.16      689.39      9.30 o 
  -6   2   2     1021.94     1018.81     15.30 o 
  -5   2   2       16.94       15.90      1.64 o 
  -4   2   2     1181.21     1075.84     10.43 o 
  -3   2   2       55.42       72.50      1.96 o 
  -2   2   2     2113.89     1993.23     18.65 o 
  -1   2   2       46.85       44.12      1.66 o 
   0   2   2     4189.75     4312.10     35.03 o 
   1   2   2     4361.77     4513.71     37.75 o 
   2   2   2     1542.47     1781.85     15.42 o 
   3   2   2       67.42       42.74      2.11 o 
   4   2   2     1958.04     1976.44     22.13 o 
   5   2   2        5.47        3.76      1.13 o 
   6   2   2      103.24      102.78      2.37 o 
   7   2   2       22.56       31.48      1.71 o 
   8   2   2     1086.83     1132.60     11.83 o 
   9   2   2     2389.38     2258.19     21.29 o 
  10   2   2      426.61      428.64      6.56 o 
  11   2   2      353.94      357.42      7.02 o 
  12   2   2     4197.29     4016.00     44.68 o 
  13   2   2      247.11      259.78      9.11 o 
  14   2   2      289.67      290.92      7.56 o 
  15   2   2      327.61      312.53      9.93 o 
  16   2   2       18.80       15.47      4.18 o 
  17   2   2      298.94      286.17     13.68 o 
  18   2   2       12.38       11.33      4.56 o 
 -18   3   2      744.94      757.38     21.97 o 
 -17   3   2        2.78        0.49      3.71 o 
 -16   3   2      326.79      334.00      9.72 o 
 -15   3   2      400.76      410.18      9.79 o 
 -14   3   2      288.54      256.82      7.50 o 
 -13   3   2     3298.39     3162.77     38.10 o 
 -12   3   2      691.16      711.80     17.33 o 
 -11   3   2      277.21      234.00      6.14 o 
 -10   3   2     1427.16     1381.59     16.68 o 
  -9   3   2      758.87      760.75     10.99 o 
  -8   3   2       63.28       69.71      3.58 o 
  -7   3   2       32.32       30.83      2.32 o 
  -6   3   2      153.00      133.40      3.72 o 
  -5   3   2       90.65       91.53      2.55 o 
  -4   3   2      521.13      673.71      7.62 o 
  -3   3   2     6674.91     6745.89     60.74 o 
  -2   3   2     1036.00     1052.67     11.14 o 
   0   3   2       48.12       44.96      2.07 o 
   1   3   2     1055.06     1229.57     13.14 o 
   2   3   2       98.09      109.04      4.91 o 
   3   3   2      598.98      582.99      7.28 o 
   4   3   2      985.06      992.63     10.55 o 
   5   3   2       72.68       82.33      3.53 o 
   6   3   2     6671.11     6562.68     53.37 o 
   7   3   2     4157.86     4029.50     40.08 o 
   8   3   2        2.77        5.80      1.49 o 
   9   3   2     2236.12     2213.89     22.24 o 
  10   3   2     1141.35     1110.00     17.03 o 
  11   3   2      500.11      486.82      9.03 o 
  12   3   2       41.02       38.67      3.59 o 
  13   3   2       93.80       87.99      4.72 o 
  14   3   2       31.53       33.41      3.99 o 
  15   3   2      922.90      911.00     16.92 o 
  16   3   2      601.57      591.04     14.41 o 
  17   3   2        9.13        6.75      4.71 o 
 -17   4   2      788.95      798.27     18.29 o 
 -16   4   2      437.62      461.09     12.35 o 
 -15   4   2      337.27      366.81     10.89 o 
 -14   4   2      184.78      186.35      7.52 o 
 -13   4   2       21.24       20.42      3.38 o 
 -12   4   2       21.59       12.65      2.46 o 
 -11   4   2      239.13      217.55      6.21 o 
 -10   4   2      292.75      281.09     10.22 o 
  -9   4   2      334.40      306.98      7.11 o 
  -8   4   2        0.01        0.44      2.02 o 
  -7   4   2     1009.54      965.75     11.62 o 
  -6   4   2     2318.88     2357.73     23.39 o 
  -5   4   2      571.56      575.45      8.14 o 
  -4   4   2      333.15      319.86      5.58 o 
  -3   4   2      662.57      724.96     10.15 o 
  -2   4   2     1622.44     1629.54     17.20 o 
  -1   4   2      156.45      164.73      6.42 o 
   0   4   2      770.56      761.54      9.86 o 
   1   4   2      893.86      901.25     10.75 o 
   2   4   2      142.58      124.13      5.02 o 
   3   4   2     1906.90     1994.60     20.51 o 
   4   4   2      225.57      213.21      5.16 o 
   5   4   2     1018.84     1003.51     12.37 o 
   6   4   2      823.22      848.46     10.65 o 
   7   4   2       94.60      114.23      3.83 o 
   8   4   2     2976.87     2818.10     34.57 o 
   9   4   2      837.55      803.92     15.25 o 
  10   4   2      638.93      646.10     10.59 o 
  11   4   2        7.84        6.07      2.87 o 
  12   4   2      600.28      585.87     11.33 o 
  13   4   2       25.75       28.75      3.96 o 
  14   4   2       27.60       31.47      4.46 o 
  15   4   2      403.42      369.39     10.93 o 
  16   4   2       24.02       23.82      5.18 o 
 -16   5   2       43.77       47.93      8.70 o 
 -15   5   2      559.40      541.82     14.58 o 
 -14   5   2      637.09      605.32     20.93 o 
 -13   5   2       17.04       24.23      4.27 o 
 -12   5   2      108.55      118.98      7.43 o 
 -11   5   2       19.84       13.89      3.46 o 
 -10   5   2       47.43       42.66      4.20 o 
  -9   5   2      852.72      808.14     13.48 o 
  -8   5   2     1169.46     1168.19     15.98 o 
  -7   5   2       16.00       27.73      3.28 o 
  -6   5   2     1933.14     1847.80     20.50 o 
  -5   5   2     1573.02     1515.31     17.39 o 
  -4   5   2      571.41      615.49     11.12 o 
  -3   5   2     1621.78     1510.13     16.88 o 
  -2   5   2        1.49        4.75      1.68 o 
  -1   5   2      572.21      519.79      8.04 o 
   0   5   2      490.73      512.15      7.05 o 
   1   5   2      754.25      850.09     11.88 o 
   2   5   2      510.31      480.60     11.29 o 
   3   5   2       11.00       14.33      2.12 o 
   4   5   2     1273.29     1254.19     15.26 o 
   5   5   2     1008.09      975.91     14.19 o 
   6   5   2       33.34       44.85      3.23 o 
   7   5   2      372.19      358.86      7.35 o 
   8   5   2      767.92      750.53     12.50 o 
   9   5   2      230.91      243.62      7.09 o 
  10   5   2       76.88       77.12      5.02 o 
  11   5   2     1356.41     1313.09     19.88 o 
  12   5   2       93.11       94.99      5.81 o 
  13   5   2      476.52      477.96     12.63 o 
  14   5   2      557.99      555.89     15.24 o 
  15   5   2       15.09       14.81      5.28 o 
 -15   6   2        0.13       10.53      5.17 o 
 -14   6   2      755.25      795.92     17.19 o 
 -13   6   2       35.29       51.12      6.85 o 
 -12   6   2      303.42      308.30      9.70 o 
 -11   6   2     1851.12     1887.73     25.77 o 
 -10   6   2      115.65      128.05      7.19 o 
  -9   6   2      490.91      466.24     11.42 o 
  -8   6   2      255.36      247.03      7.59 o 
  -7   6   2        6.48       11.24      2.96 o 
  -6   6   2        1.04        4.50      2.72 o 
  -5   6   2      972.79      947.42     14.32 o 
  -4   6   2      810.27      850.19     13.24 o 
  -3   6   2       18.45       26.32      3.34 o 
  -2   6   2     1419.89     1412.94     18.63 o 
  -1   6   2     1689.89     1670.24     21.78 o 
   0   6   2      148.33      156.55      6.99 o 
   1   6   2       21.62       23.58      2.73 o 
   2   6   2        3.09        3.52      2.28 o 
   3   6   2      227.23      204.91      5.94 o 
   4   6   2     2558.93     2540.68     40.44 o 
   5   6   2     3248.89     3136.54     36.15 o 
   6   6   2        1.78        8.83      2.50 o 
   7   6   2     1367.39     1408.57     20.85 o 
   8   6   2     3087.06     2989.81     45.51 o 
   9   6   2      244.82      241.40      9.44 o 
  10   6   2       17.19       18.69      4.39 o 
  11   6   2      259.37      248.81     10.20 o 
  12   6   2        4.58        3.15      4.20 o 
  13   6   2      426.50      441.25     13.86 o 
  14   6   2      669.43      678.18     17.38 o 
 -13   7   2        4.52       13.10      4.87 o 
 -12   7   2      432.46      439.12     14.95 o 
 -11   7   2        6.97       13.88      4.11 o 
 -10   7   2      385.19      379.96     11.24 o 
  -9   7   2        2.26        4.11      3.54 o 
  -8   7   2      726.48      753.11     18.12 o 
  -7   7   2      239.01      265.19     14.58 o 
  -6   7   2     1087.67     1044.87     17.18 o 
  -5   7   2      429.34      404.78      9.68 o 
  -4   7   2      105.63      123.88      8.72 o 
  -3   7   2      557.67      556.69     11.97 o 
  -2   7   2      105.16      108.79      5.95 o 
  -1   7   2        2.17        1.09      3.09 o 
   0   7   2       15.09       22.00      3.61 o 
   1   7   2     1111.71     1094.44     21.24 o 
   2   7   2     1087.75     1062.65     20.90 o 
   3   7   2       33.36       28.06      5.69 o 
   4   7   2      572.37      601.49     13.68 o 
   5   7   2       21.91       18.33      4.26 o 
   6   7   2      636.56      652.00     13.01 o 
   7   7   2      428.16      425.95     10.49 o 
   8   7   2       67.16       60.80      5.63 o 
   9   7   2      133.07      139.75      8.88 o 
  10   7   2      117.51      131.57      8.35 o 
  11   7   2      343.25      344.91     12.39 o 
  12   7   2       68.69       72.14      6.85 o 
 -10   8   2      418.33      452.24     22.79 o 
  -9   8   2      717.05      741.35     17.35 o 
  -8   8   2      151.88      157.97     10.18 o 
  -7   8   2     1370.58     1369.44     26.30 o 
  -6   8   2      292.96      267.54     10.97 o 
  -5   8   2      272.07      265.56     16.32 o 
  -4   8   2      578.55      553.40     13.81 o 
  -3   8   2       67.47       74.92      6.63 o 
  -2   8   2      511.27      474.75     13.44 o 
  -1   8   2        1.69       10.11      5.39 o 
   0   8   2     1506.53     1515.28     29.81 o 
   1   8   2      564.60      584.44     18.06 o 
   2   8   2      241.47      264.21     10.72 o 
   3   8   2     1271.87     1305.70     25.39 o 
   4   8   2      100.38      122.05      8.19 o 
   5   8   2      274.15      271.80     12.36 o 
   6   8   2       30.96       28.82      5.38 o 
   7   8   2        4.20        4.83      5.01 o 
   8   8   2       28.36       31.26      6.28 o 
   9   8   2      238.92      242.77     12.67 o 
  -6   9   2      566.12      537.56     17.12 o 
  -5   9   2       10.97       12.60      6.92 o 
  -4   9   2      500.25      478.55     14.80 o 
  -3   9   2     1007.75     1009.51     25.63 o 
  -2   9   2       10.25        9.43      5.64 o 
  -1   9   2       98.52      108.46      9.90 o 
   0   9   2      776.74      786.46     20.82 o 
   1   9   2      106.68      122.20     11.36 o 
   2   9   2       60.71       63.29      7.98 o 
   3   9   2      463.23      436.79     22.56 o 
   4   9   2      265.79      257.23     14.36 o 
   5   9   2      253.76      276.57     12.12 o 
 -19   1   3      279.93      341.12     20.63 o 
 -18   1   3      535.56      553.68     18.19 o 
 -17   1   3      154.38      172.18      8.22 o 
 -16   1   3        9.69        5.35      3.55 o 
 -15   1   3      731.63      720.18     12.57 o 
 -14   1   3     1645.58     1579.37     20.76 o 
 -13   1   3      699.39      724.23     11.20 o 
 -12   1   3       21.38       17.38      2.18 o 
 -11   1   3      493.93      501.12      8.35 o 
 -10   1   3      755.20      707.80     10.10 o 
  -9   1   3      244.74      213.27      4.75 o 
  -8   1   3      791.69      786.50      9.75 o 
  -7   1   3      252.26      253.97      4.29 o 
  -6   1   3       77.17       72.63      2.09 o 
  -5   1   3        9.86       10.46      1.03 o 
  -4   1   3      414.52      395.21      4.93 o 
  -3   1   3      927.82      815.23      7.44 o 
  -2   1   3      378.58      509.18      5.06 o 
  -1   1   3     1017.83     1140.74      9.03 o 
   0   1   3     1172.96      985.53      8.86 o 
   1   1   3     2504.42     2464.27     22.02 o 
   2   1   3     5498.51     5699.17     45.67 o 
   3   1   3     3965.26     4592.91     44.40 o 
   4   1   3      202.35      177.03      3.81 o 
   5   1   3     3004.22     3021.75     25.69 o 
   6   1   3      207.75      203.60      4.15 o 
   7   1   3        1.15        0.88      1.02 o 
   8   1   3      256.31      250.67      5.89 o 
   9   1   3     2957.11     2753.76     27.67 o 
  10   1   3     1310.48     1194.56     14.49 o 
  11   1   3       34.02       36.36      2.96 o 
  12   1   3        6.76        6.93      2.55 o 
  13   1   3       11.43        9.09      2.91 o 
  14   1   3      111.31      115.65      5.67 o 
  15   1   3      136.70      142.92      6.76 o 
  16   1   3      116.26      129.88      7.07 o 
  17   1   3        6.46        5.79      4.05 o 
  18   1   3        2.32        3.83      4.18 o 
 -18   2   3      284.12      280.62     15.42 o 
 -17   2   3      196.16      208.54      9.12 o 
 -16   2   3      743.73      747.95     15.21 o 
 -15   2   3      916.52      895.33     13.66 o 
 -14   2   3       80.19       90.28      4.42 o 
 -13   2   3      955.74      893.22     14.58 o 
 -12   2   3      274.76      293.68      6.99 o 
 -11   2   3       51.26       53.68      3.20 o 
 -10   2   3        0.55       -1.56      1.56 o 
  -9   2   3      208.67      214.02      8.06 o 
  -8   2   3      934.68      986.98     12.97 o 
  -7   2   3     1264.89     1286.69     14.29 o 
  -6   2   3      233.72      269.75      4.82 o 
  -4   2   3      709.04      826.85      8.44 o 
  -3   2   3      208.77      233.95      3.45 o 
  -2   2   3      383.49      435.02      5.55 o 
  -1   2   3       13.07        2.55      0.88 o 
   0   2   3     1741.62     1811.33     17.34 o 
   1   2   3      404.54      395.76      5.43 o 
   2   2   3       31.14       37.08      1.82 o 
   3   2   3       32.75       26.07      1.76 o 
   4   2   3      922.16      919.51      9.68 o 
   5   2   3      872.39      856.96      9.50 o 
   6   2   3       18.36       30.88      1.95 o 
   7   2   3      238.27      244.24      5.27 o 
   8   2   3     1938.76     1923.70     21.48 o 
   9   2   3      830.76      879.37     10.17 o 
  10   2   3       19.94       17.81      2.50 o 
  11   2   3        1.02        0.04      2.11 o 
  12   2   3       87.96      114.46      5.32 o 
  13   2   3      279.16      276.63      7.70 o 
  14   2   3       68.60       69.12      4.82 o 
  15   2   3        2.40       -2.05      3.28 o 
  16   2   3      174.96      168.13      8.47 o 
  17   2   3      390.65      380.51     12.89 o 
 -18   3   3        0.65        9.52      7.79 o 
 -17   3   3        4.05        2.43      6.26 o 
 -16   3   3       83.86       86.32      6.09 o 
 -15   3   3      509.81      504.28     10.70 o 
 -14   3   3      122.94      118.95      5.29 o 
 -13   3   3      276.45      299.36      7.42 o 
 -12   3   3      740.70      675.82     13.20 o 
 -11   3   3        8.05        4.30      2.28 o 
 -10   3   3       48.65       53.25      3.42 o 
  -9   3   3        1.10        1.25      1.89 o 
  -8   3   3      312.96      303.51      6.82 o 
  -7   3   3       76.06       92.25      3.11 o 
  -6   3   3       32.56       34.95      1.99 o 
  -5   3   3        1.15        4.59      1.23 o 
  -4   3   3      424.74      421.96      5.65 o 
  -3   3   3     1468.71     1630.26     18.50 o 
  -2   3   3      164.23      167.51      3.74 o 
  -1   3   3       71.58       71.87      2.33 o 
   0   3   3      201.17      232.88      3.86 o 
   1   3   3      833.21      761.21      9.20 o 
   2   3   3        1.63        4.04      1.34 o 
   3   3   3       18.70       16.08      1.62 o 
   4   3   3     1299.80     1361.63     14.33 o 
   5   3   3      486.42      512.72      6.94 o 
   6   3   3      845.98      765.11      9.64 o 
   7   3   3       75.50       77.69      2.73 o 
   8   3   3      803.70      790.52     10.26 o 
   9   3   3       29.46       29.48      2.72 o 
  10   3   3        0.25       -2.01      2.01 o 
  11   3   3       88.75       82.75      4.56 o 
  12   3   3       37.28       34.42      3.55 o 
  13   3   3       94.00      102.87      5.18 o 
  14   3   3      140.53      131.06      7.85 o 
  15   3   3       21.22        8.63      3.93 o 
  16   3   3      305.72      308.32     13.26 o 
  17   3   3      170.40      175.16      9.41 o 
 -17   4   3      564.60      571.10     19.90 o 
 -16   4   3      424.05      420.00     15.16 o 
 -15   4   3      218.85      242.19      9.18 o 
 -14   4   3      109.46      104.72      6.80 o 
 -13   4   3       17.92       18.36      3.70 o 
 -12   4   3     1023.50     1002.79     16.70 o 
 -11   4   3      630.64      648.90     11.58 o 
 -10   4   3      256.56      280.83     10.41 o 
  -9   4   3      654.69      615.89     11.18 o 
  -8   4   3      586.57      584.53     11.33 o 
  -7   4   3      914.34      891.05     11.91 o 
  -6   4   3     1004.21      964.90     11.40 o 
  -5   4   3      109.29      139.41      3.92 o 
  -4   4   3       12.03       10.80      1.93 o 
  -3   4   3      331.46      309.49      6.53 o 
  -2   4   3     1734.35     1721.68     19.96 o 
  -1   4   3      332.60      358.67      5.62 o 
   0   4   3       16.58       15.34      1.66 o 
   1   4   3        0.01       -0.75      1.29 o 
   2   4   3      279.89      277.69      5.59 o 
   3   4   3     4511.80     4515.00     44.82 o 
   4   4   3     3414.61     3363.21     33.36 o 
   5   4   3      178.81      194.79      8.59 o 
   6   4   3     1750.25     1776.58     17.91 o 
   7   4   3     1247.31     1195.44     15.20 o 
   8   4   3     1595.72     1592.64     18.65 o 
   9   4   3      892.72      845.55     13.55 o 
  10   4   3       10.34        9.13      2.79 o 
  11   4   3      490.61      484.22     10.04 o 
  12   4   3      306.26      286.21      9.54 o 
  13   4   3      234.35      263.65      8.52 o 
  14   4   3        0.04        3.77      3.38 o 
  15   4   3      138.52      150.86      7.97 o 
  16   4   3      171.14      174.67      9.28 o 
 -16   5   3      106.78      127.66     10.17 o 
 -15   5   3      208.08      232.63     14.10 o 
 -14   5   3      649.79      654.03     13.87 o 
 -13   5   3        5.97       13.72      3.55 o 
 -12   5   3       43.64       35.31      4.01 o 
 -11   5   3       65.96       70.83      5.01 o 
 -10   5   3      319.61      311.66      8.16 o 
  -9   5   3      806.94      751.95     13.55 o 
  -8   5   3       67.15       90.10      4.98 o 
  -7   5   3     1032.07      950.60     14.90 o 
  -6   5   3     1187.20     1109.40     15.36 o 
  -5   5   3       53.28       45.62      3.22 o 
  -4   5   3        7.20        8.78      2.32 o 
  -3   5   3       12.07       11.27      2.21 o 
  -2   5   3        1.90       -0.46      1.73 o 
  -1   5   3       55.79       60.75      3.34 o 
   0   5   3      376.67      326.01      6.36 o 
   1   5   3     1383.80     1317.86     15.89 o 
   2   5   3        5.85        6.23      1.72 o 
   3   5   3      287.51      300.60      5.79 o 
   4   5   3       40.60       34.65      3.18 o 
   5   5   3      259.77      257.44      7.05 o 
   6   5   3     1030.52     1032.28     14.79 o 
   7   5   3      932.40      922.18     14.14 o 
   8   5   3       32.66       35.81      3.78 o 
   9   5   3      460.06      451.28     10.50 o 
  10   5   3      692.40      685.19     13.00 o 
  11   5   3      454.52      463.99     11.05 o 
  12   5   3      231.03      221.70      8.02 o 
  13   5   3      104.61      124.31      7.66 o 
  14   5   3      394.82      394.15     12.33 o 
  15   5   3      379.73      367.13     13.28 o 
 -15   6   3      132.05      136.64     24.34 o 
 -14   6   3        0.10       11.44      5.11 o 
 -13   6   3       38.98       39.33      4.98 o 
 -12   6   3       60.23       73.88      6.42 o 
 -11   6   3       73.78       70.24      5.45 o 
 -10   6   3       68.03       76.54      5.37 o 
  -9   6   3       29.60       30.28      4.12 o 
  -8   6   3       72.77       70.50      4.73 o 
  -7   6   3        0.01        0.45      2.65 o 
  -6   6   3      122.50      118.64      5.57 o 
  -5   6   3      366.41      359.11      8.49 o 
  -4   6   3       29.79       28.63      3.41 o 
  -3   6   3      487.67      425.97      8.68 o 
  -2   6   3      428.98      417.04     12.25 o 
  -1   6   3      289.31      283.60      7.08 o 
   0   6   3      522.12      494.52     10.73 o 
   1   6   3        0.00        1.46      2.39 o 
   2   6   3      234.69      210.89      6.25 o 
   3   6   3       36.96       38.24      3.37 o 
   4   6   3      171.09      146.87      6.91 o 
   5   6   3      315.39      318.60      7.92 o 
   6   6   3       27.58       27.19      3.18 o 
   7   6   3      589.11      583.56     12.12 o 
   8   6   3        0.61        1.44      3.30 o 
   9   6   3      164.57      159.21     11.36 o 
  10   6   3       30.63       36.38      5.36 o 
  11   6   3       46.28       45.79      5.92 o 
  12   6   3       19.11       10.10      5.57 o 
  13   6   3      328.10      350.70     12.80 o 
 -13   7   3      840.90      843.01     27.74 o 
 -12   7   3      234.74      243.34     11.33 o 
 -11   7   3      262.95      253.47     15.12 o 
 -10   7   3      953.07      932.60     18.31 o 
  -9   7   3      180.26      193.31      9.49 o 
  -8   7   3        1.19        2.10      3.48 o 
  -7   7   3       10.38        6.62      3.31 o 
  -6   7   3        4.86        0.08      2.94 o 
  -5   7   3       59.38       54.59      4.86 o 
  -4   7   3       43.86       51.90      4.69 o 
  -3   7   3      113.97      113.22      6.11 o 
  -2   7   3      257.40      257.69      9.02 o 
  -1   7   3        1.80        2.28      3.35 o 
   0   7   3       60.22       62.14      5.30 o 
   1   7   3       80.75       90.40      6.08 o 
   2   7   3      786.98      781.70     15.90 o 
   3   7   3      258.37      275.81     11.75 o 
   4   7   3       73.79       69.72      5.77 o 
   5   7   3      284.45      285.54     14.80 o 
   6   7   3       92.30       88.13      5.93 o 
   7   7   3       37.33       32.76      5.07 o 
   8   7   3       56.37       60.81      5.69 o 
   9   7   3       10.35       11.56      4.18 o 
  10   7   3      271.87      260.78     10.83 o 
  11   7   3      412.38      424.93     18.50 o 
 -10   8   3      790.61      785.34     21.23 o 
  -9   8   3      121.91      136.51      8.38 o 
  -8   8   3       61.42       62.88      7.33 o 
  -7   8   3      427.78      419.16     12.50 o 
  -6   8   3       86.17       96.90      6.48 o 
  -5   8   3       17.34       17.27      4.39 o 
  -4   8   3       12.49        3.26      4.27 o 
  -3   8   3      125.31      117.31      7.87 o 
  -2   8   3      135.87      133.02      8.99 o 
  -1   8   3      282.67      289.59     12.04 o 
   0   8   3      250.50      235.14     14.02 o 
   1   8   3        0.28       -2.32      4.24 o 
   2   8   3      164.09      160.49      9.17 o 
   3   8   3       22.91       32.50      5.73 o 
   4   8   3       39.52       29.64      6.41 o 
   5   8   3      168.77      171.66     10.48 o 
   6   8   3       28.13       26.13      6.02 o 
   7   8   3       64.14       59.49      7.57 o 
   8   8   3      193.47      187.16     10.42 o 
   9   8   3       38.74       35.13      6.24 o 
  -5   9   3       51.38       56.16      8.65 o 
  -4   9   3        0.04       -5.01      5.01 o 
  -3   9   3        2.30       -5.29      7.85 o 
  -2   9   3       51.12       38.85      6.94 o 
  -1   9   3       18.81       15.11      5.88 o 
   0   9   3      609.07      612.55     18.38 o 
   1   9   3      730.95      718.81     19.99 o 
   2   9   3       24.90       23.48      6.34 o 
   3   9   3      173.04      177.08     11.29 o 
   4   9   3      165.13      176.69     11.50 o 
 -19   0   4       21.55       42.36     12.72 o 
 -18   0   4      279.56      281.76     22.63 o 
 -17   0   4       91.66      112.32     15.64 o 
 -16   0   4     1213.13     1148.62     44.15 o 
 -15   0   4        3.03       -1.13      5.11 o 
 -14   0   4     1687.41     1644.63     35.31 o 
 -13   0   4     1166.27     1179.25     24.20 o 
 -12   0   4        7.77       18.31      3.31 o 
 -11   0   4      170.61      172.10      6.58 o 
 -10   0   4      189.78      168.11      6.17 o 
  -9   0   4     1625.42     1614.38     25.61 o 
  -8   0   4        7.42        6.59      2.02 o 
  -7   0   4     1015.91      966.41     13.55 o 
  -6   0   4     2613.09     2553.82     33.38 o 
  -5   0   4     2232.28     2460.02     43.52 o 
  -4   0   4     6608.53     7212.41    103.11 o 
  -3   0   4     4713.07     4412.31     59.51 o 
  -2   0   4     1454.57     1702.11     19.79 o 
  -1   0   4      202.76      186.66      3.76 o 
   0   0   4      261.21      224.84      4.94 o 
   1   0   4      391.06      411.79      7.11 o 
   2   0   4      120.09       94.94      3.44 o 
   3   0   4     7018.03     6818.17     84.36 o 
   4   0   4     2344.11     2335.82     29.31 o 
   5   0   4       38.60       29.09      2.13 o 
   6   0   4     1345.49     1372.85     18.03 o 
   7   0   4      879.17      896.97     12.50 o 
   8   0   4       85.00       72.84      5.57 o 
   9   0   4       15.41       15.74      3.24 o 
  10   0   4       27.81       40.63      4.08 o 
  11   0   4      208.07      211.35      8.19 o 
  12   0   4     3382.83     3196.01     51.15 o 
  13   0   4     4718.26     4594.79     70.18 o 
  14   0   4     1130.83     1117.52     26.84 o 
  15   0   4      548.17      569.10     16.82 o 
  16   0   4     3432.83     3412.17     69.32 o 
  17   0   4        7.86        6.42      6.17 o 
 -18   1   4       98.76      110.52     11.41 o 
 -17   1   4      656.39      700.02     23.63 o 
 -16   1   4       24.55       26.91      5.82 o 
 -15   1   4       48.92       44.38      5.33 o 
 -14   1   4      181.10      194.68      8.42 o 
 -13   1   4      689.62      653.78     10.97 o 
 -12   1   4      210.81      235.43      6.03 o 
 -11   1   4      136.63      150.78      4.48 o 
 -10   1   4     1423.58     1328.90     15.95 o 
  -9   1   4     1798.79     1860.83     19.64 o 
  -8   1   4     1335.47     1370.25     14.92 o 
  -7   1   4     4714.36     4684.10     40.39 o 
  -6   1   4      298.42      297.47      4.38 o 
  -5   1   4      386.74      396.17      6.59 o 
  -4   1   4     1354.81     1502.62     15.38 o 
  -3   1   4      127.30      118.11      2.72 o 
  -2   1   4     4212.19     4596.64     35.35 o 
  -1   1   4     3660.46     3765.68     29.18 o 
   0   1   4      123.18       86.50      3.23 o 
   1   1   4      255.22      296.43      4.29 o 
   2   1   4     1609.12     1570.48     14.20 o 
   3   1   4     2182.55     2261.57     20.17 o 
   4   1   4     2068.59     2247.73     19.02 o 
   5   1   4     2253.07     2336.56     22.00 o 
   6   1   4      540.70      522.00      6.68 o 
   7   1   4      520.52      539.05      6.93 o 
   8   1   4       25.14       19.38      2.29 o 
   9   1   4     2778.84     2635.11     27.84 o 
  10   1   4      110.71      145.10      4.64 o 
  11   1   4        1.33        6.98      2.37 o 
  12   1   4      200.90      200.17      6.16 o 
  13   1   4      135.36      143.92      6.05 o 
  14   1   4       33.67       37.48      4.25 o 
  15   1   4       23.42       22.80      4.41 o 
  16   1   4      384.96      370.19     12.51 o 
  17   1   4      236.16      246.11     11.00 o 
 -18   2   4      970.29     1002.76     37.38 o 
 -17   2   4      684.81      666.23     20.84 o 
 -16   2   4      361.02      388.74     15.19 o 
 -15   2   4      220.02      241.87      8.74 o 
 -14   2   4       22.97       26.55      3.67 o 
 -13   2   4        6.09       10.17      2.61 o 
 -12   2   4      942.09      928.81     13.73 o 
 -11   2   4     2749.99     2686.17     31.93 o 
 -10   2   4     1408.61     1431.80     17.22 o 
  -9   2   4      190.97      200.67      5.42 o 
  -8   2   4     1453.31     1414.01     17.91 o 
  -7   2   4      685.35      702.99      9.32 o 
  -6   2   4      569.53      592.18      7.62 o 
  -5   2   4      673.22      678.47      7.94 o 
  -4   2   4       42.28       78.94      2.21 o 
  -3   2   4      755.41      803.79      8.59 o 
  -2   2   4     3286.90     3485.04     31.55 o 
  -1   2   4        2.15        7.42      1.08 o 
   0   2   4      112.19      107.67      3.03 o 
   1   2   4      118.51       80.60      2.68 o 
   2   2   4      444.28      420.57      6.03 o 
   3   2   4        5.06        7.33      1.41 o 
   4   2   4       27.17       30.98      1.75 o 
   5   2   4      245.19      243.35      5.83 o 
   6   2   4     1656.52     1723.31     18.63 o 
   7   2   4        1.04        9.46      1.88 o 
   8   2   4      407.27      377.05      6.05 o 
   9   2   4       54.79       40.58      2.59 o 
  10   2   4      249.84      213.48      5.58 o 
  11   2   4      227.76      223.87      8.36 o 
  12   2   4        3.16        7.23      2.76 o 
  13   2   4        0.09        0.58      2.76 o 
  14   2   4      169.34      171.41      7.58 o 
  15   2   4      258.01      249.36      9.16 o 
  16   2   4      168.48      174.51      8.90 o 
  17   2   4      788.39      795.19     17.98 o 
 -18   3   4        3.40        5.13      8.44 o 
 -17   3   4     1168.26     1219.66     39.43 o 
 -16   3   4        9.58        7.21      8.80 o 
 -15   3   4     1416.63     1436.13     28.50 o 
 -14   3   4     2243.22     2256.02     38.69 o 
 -13   3   4       23.99       36.27      3.80 o 
 -12   3   4      256.14      269.43      7.37 o 
 -11   3   4      240.64      249.44      9.12 o 
 -10   3   4       34.18       29.71      3.26 o 
  -9   3   4      378.86      347.39      7.28 o 
  -8   3   4     2180.89     2164.96     27.75 o 
  -7   3   4       54.36       51.45      2.73 o 
  -6   3   4     1369.68     1251.07     16.32 o 
  -5   3   4     7418.22     7527.82     75.14 o 
  -4   3   4     1890.65     1973.32     19.56 o 
  -3   3   4      269.30      277.31      4.67 o 
  -2   3   4       37.29       25.09      1.75 o 
  -1   3   4       81.91       86.20      3.70 o 
   0   3   4        2.79        3.12      1.34 o 
   1   3   4        1.80        9.84      1.52 o 
   2   3   4      710.14      703.29      8.98 o 
   3   3   4       25.04       28.89      1.96 o 
   4   3   4      824.70      755.16      9.90 o 
   5   3   4     2450.24     2370.63     24.22 o 
   6   3   4        0.01       -0.56      1.60 o 
   7   3   4      210.86      207.80      5.06 o 
   8   3   4       67.94       59.34      3.26 o 
   9   3   4      329.17      325.13      9.03 o 
  10   3   4      158.22      160.35      5.40 o 
  11   3   4     1022.33      994.35     14.40 o 
  12   3   4      638.73      620.07     11.02 o 
  13   3   4      142.19      133.81      6.81 o 
  14   3   4     1642.61     1598.68     24.58 o 
  15   3   4      758.49      769.27     19.65 o 
  16   3   4      184.04      184.56      9.34 o 
 -17   4   4      111.45      115.24     11.96 o 
 -16   4   4       14.62       15.06      8.34 o 
 -15   4   4       11.93       10.53      4.95 o 
 -14   4   4      289.90      288.63     13.77 o 
 -13   4   4      108.83      104.00      8.96 o 
 -12   4   4      402.96      400.04      9.81 o 
 -11   4   4      768.39      758.87     13.32 o 
 -10   4   4      152.49      175.43      7.57 o 
  -9   4   4     1101.53     1061.59     21.24 o 
  -8   4   4     1626.29     1660.36     20.73 o 
  -7   4   4        5.30        9.71      2.15 o 
  -6   4   4     1470.60     1570.57     18.25 o 
  -5   4   4     1291.96     1390.90     19.51 o 
  -4   4   4     1131.83     1025.37     12.90 o 
  -3   4   4      117.29      151.82      3.98 o 
  -2   4   4     1348.54     1388.27     16.89 o 
  -1   4   4      923.82      813.41     10.29 o 
   0   4   4       17.59       40.35      2.31 o 
   1   4   4      139.78      146.49      4.61 o 
   2   4   4       23.49       17.57      1.91 o 
   3   4   4      205.80      210.77      4.93 o 
   4   4   4      107.29       96.69      3.60 o 
   5   4   4      421.62      442.33      9.14 o 
   6   4   4     2123.12     2047.13     23.12 o 
   7   4   4      322.35      365.95     13.67 o 
   8   4   4     3539.80     3425.37     35.73 o 
   9   4   4      176.89      181.35      6.14 o 
  10   4   4      145.86      131.52      6.62 o 
  11   4   4      356.26      381.96      9.09 o 
  12   4   4        1.39       -1.88      2.90 o 
  13   4   4      294.89      308.56      9.87 o 
  14   4   4       26.68       18.66      4.43 o 
  15   4   4        2.35       -3.79      3.79 o 
 -16   5   4      101.87      105.67     10.35 o 
 -15   5   4       52.44       62.29      7.75 o 
 -14   5   4      445.97      448.66     13.98 o 
 -13   5   4       66.14       82.27      7.69 o 
 -12   5   4      431.99      452.18     12.61 o 
 -11   5   4       11.36       21.05      3.96 o 
 -10   5   4      478.84      476.51     11.92 o 
  -9   5   4      274.11      268.63      8.37 o 
  -8   5   4      302.91      282.63      8.25 o 
  -7   5   4      358.31      333.49     10.21 o 
  -6   5   4      359.56      359.04     10.46 o 
  -5   5   4       34.91       35.76      3.36 o 
  -4   5   4      109.14      100.49      4.52 o 
  -3   5   4     1482.43     1470.40     19.82 o 
  -2   5   4      414.89      417.18      7.60 o 
  -1   5   4      480.79      456.55      9.21 o 
   0   5   4     1102.55     1121.76     13.70 o 
   1   5   4        0.27        9.91      2.25 o 
   2   5   4     1569.77     1442.12     16.80 o 
   3   5   4      442.05      454.91      7.68 o 
   4   5   4        1.10        5.24      2.18 o 
   5   5   4        0.04        0.11      2.57 o 
   6   5   4     1730.72     1681.06     23.83 o 
   7   5   4      441.93      446.20     10.44 o 
   8   5   4      118.85      120.47      7.88 o 
   9   5   4     1428.64     1386.19     23.46 o 
  10   5   4      814.85      828.62     14.10 o 
  11   5   4       34.12       36.25      4.27 o 
  12   5   4      106.68      102.62      6.26 o 
  13   5   4        5.13        7.96      3.86 o 
  14   5   4        5.42        0.23      4.59 o 
 -14   6   4       38.07       63.04      7.47 o 
 -13   6   4     1418.79     1420.55     28.46 o 
 -12   6   4     1034.59     1043.74     24.72 o 
 -11   6   4        3.21        2.88      3.49 o 
 -10   6   4      126.96      130.23      7.15 o 
  -9   6   4       15.81       14.80      3.73 o 
  -8   6   4      391.23      352.90      9.23 o 
  -7   6   4      687.13      668.71     14.20 o 
  -6   6   4     1254.91     1265.19     21.36 o 
  -5   6   4      109.49      103.61      6.24 o 
  -4   6   4     1535.06     1414.16     21.41 o 
  -3   6   4     2900.26     2854.12     36.85 o 
  -2   6   4        0.03        6.61      3.22 o 
  -1   6   4      383.31      358.29      8.89 o 
   0   6   4      130.89      124.50      5.71 o 
   1   6   4        0.96        3.30      2.60 o 
   2   6   4      215.61      227.87      7.45 o 
   3   6   4     1442.65     1421.05     19.52 o 
   4   6   4       77.57       90.34      5.03 o 
   5   6   4      515.16      488.52     10.02 o 
   6   6   4      758.34      754.06     13.92 o 
   7   6   4      118.25      127.34      7.04 o 
   8   6   4        0.40       -0.60      3.18 o 
   9   6   4      105.94      107.10      6.67 o 
  10   6   4      143.01      135.47      8.18 o 
  11   6   4       30.10       38.55      5.72 o 
  12   6   4     1248.17     1282.10     24.82 o 
  13   6   4      816.34      842.39     19.62 o 
 -12   7   4      180.70      193.81     11.72 o 
 -11   7   4        4.57       14.22      4.91 o 
 -10   7   4      438.66      427.54     16.31 o 
  -9   7   4      607.84      638.91     19.83 o 
  -8   7   4      177.24      175.83      9.48 o 
  -7   7   4      538.32      543.83     17.14 o 
  -6   7   4       35.25       30.19      4.73 o 
  -5   7   4     1004.98      992.55     19.99 o 
  -4   7   4      165.40      194.81     11.87 o 
  -3   7   4       85.26       90.55      6.15 o 
  -2   7   4      271.17      279.25     10.45 o 
  -1   7   4      130.31      129.99      7.06 o 
   0   7   4     1282.49     1248.86     22.00 o 
   1   7   4       93.60       98.10      6.39 o 
   2   7   4       85.14       89.49      5.75 o 
   3   7   4       85.11       73.61      5.45 o 
   4   7   4      196.12      224.73      8.88 o 
   5   7   4      305.90      307.19     13.05 o 
   6   7   4      799.80      788.41     17.08 o 
   7   7   4      657.14      635.19     15.28 o 
   8   7   4       36.00       37.40      5.42 o 
   9   7   4     1831.87     1837.99     33.27 o 
  10   7   4      342.61      337.49     13.11 o 
  11   7   4       10.81        8.28      6.75 o 
  -9   8   4      433.47      445.52     17.71 o 
  -8   8   4       96.84       98.72      8.75 o 
  -7   8   4       78.97       80.60      8.04 o 
  -6   8   4       59.06       58.95      6.45 o 
  -5   8   4       13.44       17.20      4.90 o 
  -4   8   4       69.55       57.67      6.90 o 
  -3   8   4      143.45      136.53      9.25 o 
  -2   8   4     1442.67     1408.34     34.10 o 
  -1   8   4     1259.31     1229.77     36.23 o 
   0   8   4       94.19      113.64     12.73 o 
   1   8   4     1866.23     1902.63     33.25 o 
   2   8   4      257.20      279.16     31.38 o 
   3   8   4      634.76      628.51     18.11 o 
   4   8   4        0.23        9.05      5.15 o 
   5   8   4      563.97      554.24     19.58 o 
   6   8   4       94.05       91.16      8.50 o 
   7   8   4      110.64      118.00      9.51 o 
   8   8   4      637.89      625.89     17.61 o 
  -3   9   4      279.62      305.47     13.71 o 
  -2   9   4      882.96      905.60     23.02 o 
  -1   9   4       54.80       57.73      7.86 o 
   0   9   4       95.63      109.08      9.49 o 
   1   9   4      210.59      213.96     11.87 o 
   2   9   4     1024.48     1013.49     25.11 o 
 -18   1   5        0.90        4.60      6.69 o 
 -17   1   5       20.62       22.17      7.51 o 
 -16   1   5       73.59       75.08      7.24 o 
 -15   1   5      106.92      104.17     10.75 o 
 -14   1   5      178.84      189.79      9.25 o 
 -13   1   5       92.82       91.02      5.91 o 
 -12   1   5        2.85        0.18      2.39 o 
 -11   1   5      623.09      592.53      9.81 o 
 -10   1   5     3541.83     3498.59     37.64 o 
  -9   1   5     2511.29     2398.94     31.61 o 
  -8   1   5       64.06       56.32      2.85 o 
  -7   1   5      492.64      558.14      9.43 o 
  -6   1   5      911.61      969.54     11.30 o 
  -5   1   5      878.98      924.67     11.53 o 
  -4   1   5      608.47      702.31     11.19 o 
  -3   1   5     3346.14     3794.92     35.71 o 
  -2   1   5     2187.66     2241.02     19.45 o 
  -1   1   5      285.68      271.93      3.91 o 
   0   1   5       16.79        7.54      1.17 o 
   1   1   5      458.84      470.67      6.17 o 
   2   1   5      221.18      225.78      4.15 o 
   3   1   5       61.14       70.44      2.56 o 
   4   1   5       34.81       39.57      2.02 o 
   5   1   5        2.44        3.29      1.11 o 
   6   1   5      229.05      235.50      5.66 o 
   7   1   5        0.38        0.76      1.33 o 
   8   1   5       19.30        8.99      1.72 o 
   9   1   5       37.36       51.66      3.33 o 
  10   1   5      818.98      836.57     12.93 o 
  11   1   5      584.99      566.15     10.08 o 
  12   1   5        6.00        9.02      2.74 o 
  13   1   5      716.00      709.63     15.74 o 
  14   1   5     1171.80     1200.91     20.20 o 
  15   1   5      254.06      240.18      9.68 o 
  16   1   5        0.04        3.09      4.22 o 
 -18   2   5        0.05       -5.55      6.05 o 
 -17   2   5      201.17      205.07     13.92 o 
 -16   2   5      233.13      230.21     12.12 o 
 -15   2   5       99.98      136.39      9.74 o 
 -14   2   5        7.89        1.60      3.89 o 
 -13   2   5      189.64      198.69      7.53 o 
 -12   2   5      358.81      370.39      9.63 o 
 -11   2   5      548.20      530.64     14.15 o 
 -10   2   5      310.90      300.16      6.85 o 
  -9   2   5      622.94      624.95     10.21 o 
  -8   2   5     2344.82     2338.28     25.91 o 
  -7   2   5     1934.66     1918.76     18.79 o 
  -6   2   5      599.92      585.18      7.41 o 
  -5   2   5      410.38      389.37      5.32 o 
  -4   2   5     1132.13     1152.84     12.47 o 
  -3   2   5      804.50      806.13      9.71 o 
  -2   2   5     1525.61     1433.54     14.59 o 
  -1   2   5       25.27       43.47      1.89 o 
   0   2   5      232.37      306.50      5.55 o 
   1   2   5      183.25      141.75      4.32 o 
   2   2   5      461.48      446.27      6.49 o 
   3   2   5      121.40      113.87      3.37 o 
   4   2   5       69.26       66.61      3.27 o 
   5   2   5       27.12       43.84      2.47 o 
   6   2   5      167.56      185.44      4.38 o 
   7   2   5     2142.70     2108.91     22.00 o 
   8   2   5      886.02      923.64     12.32 o 
   9   2   5       40.75       40.65      3.12 o 
  10   2   5      135.90      152.68      5.18 o 
  11   2   5      281.24      269.94      7.51 o 
  12   2   5      237.95      224.26      7.07 o 
  13   2   5      338.68      345.63     13.81 o 
  14   2   5       32.96       30.36      4.53 o 
  15   2   5      989.92     1027.65     21.18 o 
  16   2   5      255.73      248.08     10.50 o 
 -17   3   5        3.74       13.67      8.71 o 
 -16   3   5       50.42       64.99      9.28 o 
 -15   3   5      199.40      199.24     11.80 o 
 -14   3   5       61.33       70.35      6.16 o 
 -13   3   5       86.59      122.68      6.44 o 
 -12   3   5       77.66       79.89      5.30 o 
 -11   3   5        2.37        6.36      3.19 o 
 -10   3   5        0.11        5.65      2.14 o 
  -9   3   5      300.97      291.75      7.01 o 
  -8   3   5     1103.17     1073.83     16.15 o 
  -7   3   5      123.99      112.15      4.04 o 
  -6   3   5      340.79      360.98      6.20 o 
  -5   3   5      642.11      681.20      9.14 o 
  -4   3   5      757.43      755.62      9.70 o 
  -3   3   5        3.72        9.47      1.63 o 
  -2   3   5        8.38        5.90      1.56 o 
  -1   3   5      845.47      801.57      9.70 o 
   0   3   5      529.58      564.14      7.88 o 
   1   3   5       16.19       15.88      1.92 o 
   2   3   5       13.80       12.20      1.60 o 
   3   3   5        0.20        0.61      1.69 o 
   4   3   5      250.91      238.13      5.17 o 
   5   3   5       45.72       49.93      2.52 o 
   6   3   5      152.40      148.37      5.10 o 
   7   3   5        7.89       -0.52      1.88 o 
   8   3   5       95.80       91.22      4.12 o 
   9   3   5      510.89      478.55      8.86 o 
  10   3   5        1.49        4.37      2.43 o 
  11   3   5       50.93       60.33      4.11 o 
  12   3   5        4.20        2.34      3.19 o 
  13   3   5      114.45      128.67      6.89 o 
  14   3   5      374.59      375.49     10.97 o 
  15   3   5      110.43      104.95      7.49 o 
 -16   4   5      100.74      105.49     14.38 o 
 -15   4   5       81.27       74.69      9.45 o 
 -14   4   5        1.77        0.18      5.16 o 
 -13   4   5      137.70      156.71      9.35 o 
 -12   4   5      204.16      214.99     11.16 o 
 -11   4   5      216.88      195.41     11.41 o 
 -10   4   5      150.22      142.23      7.66 o 
  -9   4   5     1818.53     1731.89     31.54 o 
  -8   4   5     1036.98     1035.78     20.96 o 
  -7   4   5       69.63       81.25      4.18 o 
  -6   4   5        7.41        3.51      1.98 o 
  -5   4   5      451.26      457.15      7.78 o 
  -4   4   5     3043.63     3050.17     37.13 o 
  -3   4   5      988.15     1024.09     13.48 o 
  -2   4   5      490.01      517.24      7.94 o 
  -1   4   5      979.41      989.00     11.39 o 
   0   4   5      177.62      142.40      4.22 o 
   1   4   5        8.78       10.40      1.92 o 
   2   4   5        9.11        3.34      1.76 o 
   3   4   5      108.08      119.29      4.47 o 
   4   4   5      129.31      113.36      4.46 o 
   5   4   5      108.62       97.10      3.92 o 
   6   4   5      468.06      442.00      8.72 o 
   7   4   5      365.92      357.21      7.63 o 
   8   4   5      234.64      231.03      6.27 o 
   9   4   5      433.72      452.08     10.34 o 
  10   4   5       90.65      101.51      5.22 o 
  11   4   5      677.91      699.10     14.77 o 
  12   4   5      915.89      890.48     16.77 o 
  13   4   5       23.55       30.79      4.73 o 
  14   4   5      132.99      120.40      7.34 o 
 -15   5   5      106.00      110.98     10.67 o 
 -14   5   5      203.46      207.40     12.43 o 
 -13   5   5       29.35       28.46      6.75 o 
 -12   5   5       74.63       82.68      8.38 o 
 -11   5   5       15.17       13.24      5.32 o 
 -10   5   5       98.94      111.31      8.76 o 
  -9   5   5      118.86      126.32      7.06 o 
  -8   5   5       12.22       15.79      3.28 o 
  -7   5   5      212.60      212.13      7.66 o 
  -6   5   5      853.41      831.25     14.62 o 
  -5   5   5      440.92      453.88      9.39 o 
  -4   5   5       33.88       27.09      3.18 o 
  -3   5   5       10.46        5.02      2.50 o 
  -2   5   5      305.84      277.13      8.99 o 
  -1   5   5     1801.45     1698.29     19.21 o 
   0   5   5      105.91      114.70      6.54 o 
   1   5   5      209.23      201.31      5.87 o 
   2   5   5      311.16      298.78      6.58 o 
   3   5   5      575.52      569.17      9.56 o 
   4   5   5      112.78      126.38      7.25 o 
   5   5   5       57.06       59.21      4.76 o 
   6   5   5      451.46      431.46     10.18 o 
   7   5   5        9.33        9.58      3.16 o 
   8   5   5      887.04      866.50     16.19 o 
   9   5   5     1184.53     1154.83     18.23 o 
  10   5   5      103.35      109.25      5.99 o 
  11   5   5       36.24       41.97      4.59 o 
  12   5   5       22.01       21.03      4.16 o 
  13   5   5       90.00       98.44      6.97 o 
 -14   6   5       45.39       25.38     14.94 o 
 -13   6   5        0.05        3.74      5.74 o 
 -12   6   5      204.67      216.57     12.51 o 
 -11   6   5        0.03        2.05      5.09 o 
 -10   6   5       16.92       15.81      5.21 o 
  -9   6   5       21.38       21.85      5.39 o 
  -8   6   5      504.80      514.38     23.27 o 
  -7   6   5     1069.90     1057.38     22.06 o 
  -6   6   5       43.75       55.64      6.18 o 
  -5   6   5      260.14      268.78      8.97 o 
  -4   6   5       77.62       69.21      5.35 o 
  -3   6   5        0.08        2.25      3.09 o 
  -2   6   5      311.76      301.01      9.23 o 
  -1   6   5      108.03      112.39      5.64 o 
   0   6   5        8.81        0.16      2.72 o 
   1   6   5        2.89        0.24      2.68 o 
   2   6   5      427.22      397.73      9.38 o 
   3   6   5        0.03       -0.52      2.64 o 
   4   6   5      130.16      119.21      5.53 o 
   5   6   5        7.75        4.24      3.27 o 
   6   6   5        7.28        3.15      3.08 o 
   7   6   5       32.27       28.50      4.10 o 
   8   6   5      608.79      609.18     12.98 o 
   9   6   5      143.50      155.65      8.55 o 
  10   6   5       11.82        8.40      4.10 o 
  11   6   5      113.22      124.30      8.38 o 
  12   6   5       53.61       50.08      6.90 o 
 -11   7   5      506.67      527.52     19.04 o 
 -10   7   5      595.53      559.13     17.66 o 
  -9   7   5      417.03      445.78     15.47 o 
  -8   7   5       49.26       51.35      8.20 o 
  -7   7   5       10.38       15.50      4.42 o 
  -6   7   5      399.14      393.39     15.41 o 
  -5   7   5     1259.24     1280.36     26.29 o 
  -4   7   5      728.31      755.78     22.92 o 
  -3   7   5       44.62       41.09      5.37 o 
  -2   7   5      702.01      695.37     19.73 o 
  -1   7   5      305.58      303.52     10.91 o 
   0   7   5      299.83      272.39     10.29 o 
   1   7   5       81.28       92.33      6.86 o 
   2   7   5        1.40        4.35      3.48 o 
   3   7   5        1.66        3.58      3.66 o 
   4   7   5      125.71      118.55      8.01 o 
   5   7   5      417.44      430.83     19.27 o 
   6   7   5      174.00      179.29      8.57 o 
   7   7   5       25.16       12.93      4.37 o 
   8   7   5        7.84        3.04      4.51 o 
   9   7   5      218.86      212.16     12.90 o 
  -8   8   5      319.75      311.40     15.40 o 
  -7   8   5      198.27      233.74     13.82 o 
  -6   8   5       14.16       17.57      5.33 o 
  -5   8   5       90.67       87.48      7.51 o 
  -4   8   5       70.58       81.70      7.34 o 
  -3   8   5      144.08      155.33      9.02 o 
  -2   8   5      311.73      287.66     14.78 o 
  -1   8   5        0.89        4.50      4.81 o 
   0   8   5      147.55      133.36      8.79 o 
   1   8   5      155.93      160.63      9.42 o 
   2   8   5       64.11       76.30      7.45 o 
   3   8   5       78.34       74.37      9.06 o 
   4   8   5       25.14       24.67      7.30 o 
   5   8   5       65.35       48.81      8.81 o 
   6   8   5       48.43       46.64      7.06 o 
 -18   0   6      169.04      200.80     20.78 o 
 -17   0   6      565.07      543.09     46.25 o 
 -16   0   6        2.13       -0.01      6.54 o 
 -15   0   6      174.80      186.39     14.09 o 
 -14   0   6      661.35      656.03     43.58 o 
 -13   0   6       21.36       18.24      6.54 o 
 -12   0   6        8.39        5.80      5.13 o 
 -11   0   6     1912.28     1777.64     46.06 o 
 -10   0   6      208.16      194.04     22.25 o 
  -9   0   6     1335.03     1243.77     40.72 o 
  -8   0   6     4990.75     4798.27    103.02 o 
  -7   0   6      233.12      195.26      8.36 o 
  -6   0   6     2432.45     2585.67     49.31 o 
  -5   0   6     2125.50     2159.82     36.46 o 
  -4   0   6       70.30       88.94      5.01 o 
  -3   0   6       83.64       92.20      3.43 o 
  -2   0   6       76.32       93.82      3.25 o 
  -1   0   6       21.14       18.15      2.10 o 
   0   0   6     1471.65     1513.44     20.26 o 
   1   0   6    10383.57     9987.76    144.99 o 
   2   0   6     6787.08     6617.03     83.66 o 
   3   0   6     4053.23     3886.42     54.66 o 
   4   0   6     1960.01     1939.06     29.76 o 
   5   0   6      233.07      206.33      6.49 o 
   6   0   6      369.50      360.88     14.60 o 
   7   0   6       81.54       73.45      5.96 o 
   8   0   6       30.86       20.18      3.81 o 
   9   0   6      537.54      519.66     14.75 o 
  10   0   6     1551.41     1474.53     30.14 o 
  11   0   6     1476.77     1466.65     34.62 o 
  12   0   6      489.20      502.41     14.93 o 
  13   0   6      126.12      134.86      8.83 o 
  14   0   6     1253.34     1283.72     30.52 o 
  15   0   6        0.00        7.66      5.73 o 
 -18   1   6       67.69       83.46     10.78 o 
 -17   1   6        7.60       13.47      7.06 o 
 -16   1   6      155.35      172.91     10.07 o 
 -15   1   6        2.48       -1.93      3.97 o 
 -14   1   6      162.56      174.06     12.09 o 
 -13   1   6      183.36      171.09      9.16 o 
 -12   1   6       95.16      100.98      7.13 o 
 -11   1   6      934.27      887.13     19.96 o 
 -10   1   6       27.59       24.60      4.37 o 
  -9   1   6     4495.66     4347.30     60.27 o 
  -8   1   6        9.50       12.47      2.26 o 
  -7   1   6     1647.25     1674.60     18.62 o 
  -6   1   6      271.34      223.59      4.75 o 
  -5   1   6     2306.74     2263.55     27.54 o 
  -4   1   6        0.89        2.98      1.20 o 
  -3   1   6      473.23      535.65      6.65 o 
  -2   1   6     1127.42     1071.04     11.35 o 
  -1   1   6       73.88       94.45      2.47 o 
   0   1   6     1730.58     1716.17     16.06 o 
   1   1   6      341.98      352.27      4.94 o 
   2   1   6       58.38       61.52      2.43 o 
   3   1   6      785.20      791.96      9.34 o 
   4   1   6      798.90      789.77      9.65 o 
   5   1   6     1655.74     1665.15     17.55 o 
   6   1   6      351.68      331.60      6.12 o 
   7   1   6     1540.76     1490.22     16.73 o 
   8   1   6      121.75      152.16      4.72 o 
   9   1   6       12.03        3.05      2.21 o 
  10   1   6        0.84        2.08      2.35 o 
  11   1   6       27.29       18.12      2.98 o 
  12   1   6        8.65        5.93      2.90 o 
  13   1   6       28.92       21.76      4.04 o 
  14   1   6     1072.73     1053.26     20.01 o 
  15   1   6       59.29       51.56      5.89 o 
 -17   2   6      305.95      323.72     17.11 o 
 -16   2   6        5.47        2.46      4.99 o 
 -15   2   6       14.64       21.96      5.53 o 
 -14   2   6       50.54       52.24      6.29 o 
 -13   2   6     1328.65     1266.69     26.57 o 
 -12   2   6     1869.27     1838.11     34.35 o 
 -11   2   6      137.83      145.41      8.09 o 
 -10   2   6     1949.50     1887.06     30.47 o 
  -9   2   6      636.11      586.68     13.87 o 
  -8   2   6      845.93      801.24     15.47 o 
  -7   2   6       47.58       50.22      3.94 o 
  -6   2   6     1265.71     1244.25     15.93 o 
  -5   2   6      141.70      126.31      4.45 o 
  -4   2   6      818.51      855.94     14.69 o 
  -3   2   6     1370.24     1297.73     14.15 o 
  -2   2   6       62.01       55.13      2.89 o 
  -1   2   6      533.34      460.73      5.80 o 
   0   2   6      257.02      225.21      5.33 o 
   1   2   6       24.00       27.36      2.96 o 
   2   2   6        3.27        2.87      1.61 o 
   3   2   6     4062.02     4065.21     37.30 o 
   4   2   6     1246.05     1259.04     14.05 o 
   5   2   6        7.70        1.69      1.44 o 
   6   2   6     1498.78     1413.17     16.57 o 
   7   2   6      102.14       82.89      3.39 o 
   8   2   6       84.70       77.53      3.70 o 
   9   2   6       21.00       18.79      2.88 o 
  10   2   6        0.81        0.89      2.31 o 
  11   2   6        9.34        5.05      2.73 o 
  12   2   6      318.80      311.75      9.91 o 
  13   2   6      457.65      464.53     11.64 o 
  14   2   6      129.17      115.36      7.41 o 
  15   2   6      216.14      215.87      9.76 o 
 -17   3   6      422.40      455.63     24.55 o 
 -16   3   6     1249.82     1301.88     32.16 o 
 -15   3   6      516.18      539.70     18.79 o 
 -14   3   6       23.79       22.34      6.32 o 
 -13   3   6      214.87      229.60     10.56 o 
 -12   3   6       63.67       80.22      6.93 o 
 -11   3   6       41.25       38.23      4.66 o 
 -10   3   6     1279.96     1248.38     22.84 o 
  -9   3   6     1734.60     1655.17     25.72 o 
  -8   3   6      511.42      498.51     13.49 o 
  -7   3   6     3330.53     3175.25     45.38 o 
  -6   3   6     4666.09     4666.95     51.07 o 
  -5   3   6        0.59        2.70      1.57 o 
  -4   3   6        9.05       13.43      1.87 o 
  -3   3   6       69.44       65.18      3.19 o 
  -2   3   6        0.82        2.42      1.51 o 
  -1   3   6      649.58      634.18     11.71 o 
   0   3   6     3425.10     3346.99     32.84 o 
   1   3   6      496.69      479.35      8.02 o 
   2   3   6     2291.13     2118.33     23.87 o 
   3   3   6     3314.25     3211.07     34.14 o 
   4   3   6        0.07        1.50      1.58 o 
   5   3   6       16.53       16.07      2.23 o 
   6   3   6      125.48      138.38      5.08 o 
   7   3   6       50.73       51.35      3.61 o 
   8   3   6       90.17       97.97      4.48 o 
   9   3   6     1191.62     1154.56     18.71 o 
  10   3   6      672.01      661.08     11.88 o 
  11   3   6        7.41        7.35      3.28 o 
  12   3   6      163.87      170.68      7.52 o 
  13   3   6      650.45      674.92     14.40 o 
  14   3   6      127.50      132.92      8.02 o 
 -16   4   6      210.12      233.30     15.93 o 
 -15   4   6       88.51       67.59      9.31 o 
 -14   4   6       63.60       51.46      8.05 o 
 -13   4   6      310.67      322.66     14.73 o 
 -12   4   6      472.71      459.47     19.32 o 
 -11   4   6       31.16       27.58      7.87 o 
 -10   4   6      712.19      746.17     20.20 o 
  -9   4   6      131.61      144.51      8.07 o 
  -8   4   6      447.75      433.96     12.81 o 
  -7   4   6      765.55      751.03     20.84 o 
  -6   4   6     1596.23     1553.60     22.15 o 
  -5   4   6       32.99       46.92      3.74 o 
  -4   4   6     3071.49     2917.57     36.71 o 
  -3   4   6     3042.13     3055.76     37.49 o 
  -2   4   6        0.71        7.62      2.34 o 
  -1   4   6     1357.40     1310.27     16.17 o 
   0   4   6      171.03      155.22      4.56 o 
   1   4   6       43.72       39.37      2.61 o 
   2   4   6      471.51      463.91      7.94 o 
   3   4   6      206.02      210.81      5.31 o 
   4   4   6      424.00      389.37      7.34 o 
   5   4   6       11.95        8.31      2.20 o 
   6   4   6     3022.86     3056.18     33.00 o 
   7   4   6       57.57       68.43      4.38 o 
   8   4   6      144.58      144.67      5.63 o 
   9   4   6      129.41      139.20      5.84 o 
  10   4   6      103.42      102.46      6.91 o 
  11   4   6      486.97      489.28     13.23 o 
  12   4   6        9.50       10.19      3.89 o 
  13   4   6      327.31      317.54     10.49 o 
 -14   5   6     1128.93     1217.95     31.59 o 
 -13   5   6      218.77      260.05     20.09 o 
 -12   5   6      598.01      601.73     26.78 o 
 -11   5   6      449.48      460.09     16.40 o 
 -10   5   6        0.53        5.47      4.76 o 
  -9   5   6      500.05      484.96     14.58 o 
  -8   5   6       45.05       40.22      5.20 o 
  -7   5   6       83.40       96.08      6.72 o 
  -6   5   6       16.34       12.89      3.31 o 
  -5   5   6     1661.19     1651.43     34.21 o 
  -4   5   6      503.91      481.90     12.09 o 
  -3   5   6      136.02      114.34      5.89 o 
  -2   5   6     1267.70     1224.05     20.44 o 
  -1   5   6      302.55      301.93      7.43 o 
   0   5   6      617.38      579.00      9.63 o 
   1   5   6      426.52      419.05      7.99 o 
   2   5   6        0.01       -1.84      2.00 o 
   3   5   6       12.92       13.57      2.52 o 
   4   5   6     1117.90     1080.56     16.69 o 
   5   5   6      465.08      475.85     12.42 o 
   6   5   6      140.37      136.45      6.29 o 
   7   5   6     1311.41     1233.94     19.38 o 
   8   5   6     1181.14     1196.25     18.49 o 
   9   5   6        4.33        7.21      3.23 o 
  10   5   6      268.09      266.22      9.36 o 
  11   5   6        7.36        5.19      3.66 o 
  12   5   6       25.12       21.91      4.71 o 
 -13   6   6       49.56       47.25      9.48 o 
 -12   6   6       52.78       63.29      8.52 o 
 -11   6   6      240.54      227.06     12.91 o 
 -10   6   6       25.19       33.86      6.79 o 
  -9   6   6      123.38      140.41      9.52 o 
  -8   6   6     1030.67     1005.36     23.50 o 
  -7   6   6      252.54      254.25     12.51 o 
  -6   6   6      170.18      172.55      9.49 o 
  -5   6   6      928.25      937.61     18.04 o 
  -4   6   6      168.10      188.66     10.97 o 
  -3   6   6        7.94        5.11      3.25 o 
  -2   6   6       17.46       21.52      3.96 o 
  -1   6   6      101.80      109.53      5.90 o 
   0   6   6       94.46       88.20      5.47 o 
   1   6   6      760.69      779.79     14.91 o 
   2   6   6      769.41      784.17     14.24 o 
   3   6   6      194.37      192.62      7.47 o 
   4   6   6      202.06      193.09      8.01 o 
   5   6   6      293.22      295.14     10.36 o 
   6   6   6       21.35       21.74      3.86 o 
   7   6   6      129.88      142.05      7.60 o 
   8   6   6      353.50      344.85     10.15 o 
   9   6   6      145.41      158.22      7.63 o 
  10   6   6      478.36      495.39     20.54 o 
 -10   7   6      160.13      155.44     10.76 o 
  -9   7   6       21.11       10.81      5.35 o 
  -8   7   6      236.45      234.16     15.32 o 
  -7   7   6      136.55      151.79      9.77 o 
  -6   7   6        2.03        0.80      4.33 o 
  -5   7   6      725.47      752.77     19.92 o 
  -4   7   6      104.66      130.29     10.05 o 
  -3   7   6      519.86      499.36     14.19 o 
  -2   7   6     2103.12     2040.60     36.36 o 
  -1   7   6      247.21      266.54     14.10 o 
   0   7   6      232.81      217.97      9.77 o 
   1   7   6      126.69      142.10      8.39 o 
   2   7   6       89.73       91.26      6.54 o 
   3   7   6      118.31      122.53      8.12 o 
   4   7   6       13.46       17.85      6.56 o 
   5   7   6      283.63      293.60     10.51 o 
   6   7   6        2.89       -2.97      4.05 o 
   7   7   6      499.63      529.33     15.31 o 
   8   7   6      235.33      225.44     10.78 o 
  -6   8   6       52.90       73.66     10.34 o 
  -5   8   6       10.21        9.55      5.72 o 
  -4   8   6      607.97      667.15     20.94 o 
  -3   8   6     1005.51     1059.17     25.85 o 
  -2   8   6        3.72       17.62      5.53 o 
  -1   8   6      831.26      828.12     21.46 o 
   0   8   6      450.04      457.64     21.16 o 
   1   8   6       15.42       27.27      5.81 o 
   2   8   6       25.54       32.85      7.45 o 
   3   8   6      571.89      559.25     19.78 o 
   4   8   6       33.19       28.77      7.38 o 
 -17   1   7      145.23      159.12     13.96 o 
 -16   1   7       28.09       16.75      5.73 o 
 -15   1   7       53.56       57.86      6.83 o 
 -14   1   7      121.22      120.51      8.52 o 
 -13   1   7       38.37       49.94      6.27 o 
 -12   1   7      452.62      441.44     13.83 o 
 -11   1   7      815.29      761.19     18.66 o 
 -10   1   7       29.26       27.76      4.81 o 
  -9   1   7       37.55       31.34      4.65 o 
  -8   1   7      266.54      205.35      9.00 o 
  -7   1   7       13.37       16.49      3.36 o 
  -6   1   7      281.21      261.00      7.98 o 
  -5   1   7      530.63      449.07      7.21 o 
  -4   1   7      260.20      230.29      7.94 o 
  -3   1   7      533.76      478.16      6.39 o 
  -2   1   7     2378.08     2397.60     25.20 o 
  -1   1   7     3147.34     3034.18     29.69 o 
   0   1   7      765.47      776.11      9.41 o 
   1   1   7      576.25      565.28      8.76 o 
   2   1   7     1613.13     1637.61     18.79 o 
   3   1   7     1136.95     1086.09     13.14 o 
   4   1   7      503.90      519.61      8.14 o 
   5   1   7       36.11       36.69      3.08 o 
   6   1   7      302.14      270.64      6.02 o 
   7   1   7       26.84       31.44      2.85 o 
   8   1   7       69.00       87.79      4.74 o 
   9   1   7       48.77       42.18      3.86 o 
  10   1   7        0.37        3.05      2.56 o 
  11   1   7       55.23       60.43      5.67 o 
  12   1   7      547.06      540.10     11.83 o 
  13   1   7      463.57      454.73     20.10 o 
  14   1   7       99.28       75.50      6.50 o 
 -16   2   7       14.34        9.46      6.96 o 
 -15   2   7      653.41      693.19     19.37 o 
 -14   2   7      314.27      337.11     13.04 o 
 -13   2   7       11.87       14.61      4.80 o 
 -12   2   7       25.68       22.49      4.90 o 
 -11   2   7       45.65       55.22      6.07 o 
 -10   2   7      438.29      419.50     13.21 o 
  -9   2   7      231.23      231.03      9.81 o 
  -8   2   7      525.95      489.68     16.86 o 
  -7   2   7      130.59      133.28      5.76 o 
  -6   2   7      188.17      186.92      7.68 o 
  -5   2   7      953.13      965.32     15.20 o 
  -4   2   7     2022.16     1988.90     26.33 o 
  -3   2   7      534.46      566.27     11.74 o 
  -2   2   7       49.35       35.72      2.27 o 
  -1   2   7       19.82       24.21      1.95 o 
   0   2   7     2021.54     1945.98     20.46 o 
   1   2   7     1892.81     1882.51     20.84 o 
   2   2   7      250.80      248.95      5.85 o 
   3   2   7      834.94      794.25     11.06 o 
   4   2   7      262.65      255.26      5.25 o 
   5   2   7      638.20      672.07      9.83 o 
   6   2   7      337.35      332.22      6.58 o 
   7   2   7        1.82        2.86      1.88 o 
   8   2   7       91.10      112.61      6.37 o 
   9   2   7       31.31       24.50      3.26 o 
  10   2   7       35.82       35.64      3.81 o 
  11   2   7       48.53       52.30      4.47 o 
  12   2   7      108.38      113.72      6.29 o 
  13   2   7       11.22       12.53      4.18 o 
  14   2   7       17.41        9.68      4.46 o 
 -16   3   7        0.32       -5.46      9.55 o 
 -15   3   7      113.48      138.09     11.25 o 
 -14   3   7        8.68       15.46      6.31 o 
 -13   3   7      365.39      336.93     15.06 o 
 -12   3   7       33.24       32.11      6.54 o 
 -11   3   7        2.90        7.71      3.98 o 
 -10   3   7      156.05      171.41      9.21 o 
  -9   3   7        1.35        0.91      2.99 o 
  -8   3   7      110.51      116.32      7.41 o 
  -7   3   7       79.29       74.70      5.25 o 
  -6   3   7      220.34      222.08      8.70 o 
  -5   3   7       82.78       87.58      4.55 o 
  -4   3   7       73.59       79.87      3.88 o 
  -3   3   7       19.30       27.22      2.67 o 
  -2   3   7       56.19       50.90      3.10 o 
  -1   3   7       51.16       55.13      3.02 o 
   0   3   7        0.80        3.62      2.38 o 
   1   3   7      386.47      350.05      8.28 o 
   2   3   7      592.07      542.06      9.72 o 
   3   3   7       17.69       14.17      2.42 o 
   4   3   7      716.90      729.48     10.56 o 
   5   3   7      103.86       86.62      3.61 o 
   6   3   7       40.42       36.64      2.88 o 
   7   3   7        4.18        3.16      2.07 o 
   8   3   7       82.05       89.17      4.52 o 
   9   3   7      175.58      155.18      6.09 o 
  10   3   7       57.44       63.05      4.72 o 
  11   3   7       44.61       40.36      4.55 o 
  12   3   7        0.48       -0.52      3.30 o 
  13   3   7        1.21        4.88      3.76 o 
 -15   4   7        8.33        2.68      7.42 o 
 -14   4   7       34.02       37.81      7.71 o 
 -13   4   7        6.89        9.38      5.96 o 
 -12   4   7       69.40       79.41      9.00 o 
 -11   4   7       55.53       55.47      7.66 o 
 -10   4   7        6.17        3.54      4.40 o 
  -9   4   7       32.98       25.77      5.04 o 
  -8   4   7       26.41       27.14      4.77 o 
  -7   4   7      251.49      234.06     13.54 o 
  -6   4   7       38.47       31.20      4.63 o 
  -5   4   7      111.68      112.32     10.17 o 
  -4   4   7      732.82      693.97     15.31 o 
  -3   4   7     1695.35     1674.67     28.10 o 
  -2   4   7      261.67      264.96      8.93 o 
  -1   4   7      233.34      240.88      5.82 o 
   0   4   7      487.51      463.21      8.18 o 
   1   4   7      213.76      215.32      8.45 o 
   2   4   7      155.44      161.32      6.71 o 
   3   4   7       48.78       49.48      3.29 o 
   4   4   7     1942.00     1901.16     24.94 o 
   5   4   7     1701.58     1681.11     20.74 o 
   6   4   7       71.20       82.94      3.99 o 
   7   4   7        0.15       -2.10      2.42 o 
   8   4   7        0.01       -1.27      2.52 o 
   9   4   7      102.77      103.06      5.39 o 
  10   4   7      256.86      243.08      9.21 o 
  11   4   7       76.52       79.60      5.77 o 
  12   4   7       17.78       15.08      4.24 o 
 -13   5   7       34.12       34.77      7.65 o 
 -12   5   7       15.29        5.92      6.64 o 
 -11   5   7        8.99        9.44      6.85 o 
 -10   5   7       53.96       53.73      7.53 o 
  -9   5   7       40.97       38.59      8.49 o 
  -8   5   7       43.56       41.38      5.92 o 
  -7   5   7      411.03      382.99     11.91 o 
  -6   5   7      473.95      491.61     14.06 o 
  -5   5   7       75.16       67.18      5.79 o 
  -4   5   7      220.52      195.34      8.62 o 
  -3   5   7      490.95      497.00     11.79 o 
  -2   5   7       18.57       12.37      3.38 o 
  -1   5   7       49.75       49.56      4.39 o 
   0   5   7      152.88      177.36      8.13 o 
   1   5   7      673.62      684.80     14.34 o 
   2   5   7      914.42      906.39     13.39 o 
   3   5   7        0.06       -1.34      2.36 o 
   4   5   7        8.12        5.94      3.35 o 
   5   5   7        7.49       10.81      3.26 o 
   6   5   7      309.57      340.13      9.45 o 
   7   5   7      859.11      882.77     16.62 o 
   8   5   7       97.23       94.66      6.83 o 
   9   5   7       92.74       96.76      5.88 o 
  10   5   7       43.28       33.40      4.77 o 
  11   5   7        4.58       -1.08      3.69 o 
 -12   6   7      386.17      392.19     38.39 o 
 -11   6   7       24.73       33.98     12.60 o 
 -10   6   7       21.66       17.12      6.28 o 
  -9   6   7      138.42      128.86     11.30 o 
  -8   6   7        9.43        3.46      4.61 o 
  -7   6   7       13.76       10.77      4.95 o 
  -6   6   7        1.47        2.19      4.34 o 
  -5   6   7       39.24       44.39      5.61 o 
  -4   6   7      246.95      239.33     15.97 o 
  -3   6   7      268.73      272.94     10.55 o 
  -2   6   7      333.61      340.05     12.69 o 
  -1   6   7       20.99       20.36      3.84 o 
   0   6   7       20.51       25.56      4.03 o 
   1   6   7      133.06      146.26      6.90 o 
   2   6   7       28.28       33.97      4.01 o 
   3   6   7      265.43      250.97     11.72 o 
   4   6   7       66.81       74.23      6.17 o 
   5   6   7        0.22        0.47      3.23 o 
   6   6   7      239.64      256.87     11.77 o 
   7   6   7      106.86      110.91      7.10 o 
   8   6   7        1.04        1.16      3.56 o 
   9   6   7       35.58       42.00      5.14 o 
  -9   7   7       15.64       13.33      5.89 o 
  -8   7   7       41.77       47.03      7.26 o 
  -7   7   7      535.15      562.30     19.70 o 
  -6   7   7      724.84      740.52     20.46 o 
  -5   7   7      254.02      258.11     14.29 o 
  -4   7   7        1.23       11.21      5.06 o 
  -3   7   7      488.02      507.87     16.20 o 
  -2   7   7     1314.06     1279.78     27.97 o 
  -1   7   7      493.88      513.76     14.70 o 
   0   7   7        5.14        8.03      4.26 o 
   1   7   7        0.84        2.63      4.23 o 
   2   7   7      156.83      187.54     10.89 o 
   3   7   7     1183.83     1157.93     26.44 o 
   4   7   7      390.07      418.62     26.13 o 
   5   7   7       30.27       20.45      5.11 o 
   6   7   7      186.76      170.74      9.49 o 
  -2   8   7        2.92       10.77      5.86 o 
  -1   8   7       10.14       12.28      5.96 o 
   0   8   7      367.88      341.81     19.23 o 
 -16   0   8      481.99      483.41     23.19 o 
 -15   0   8       18.73       12.10      7.31 o 
 -14   0   8       43.05       44.99     11.91 o 
 -13   0   8      226.03      210.68     15.10 o 
 -12   0   8      260.13      247.03     23.47 o 
 -11   0   8      805.48      803.03     28.22 o 
 -10   0   8      568.34      593.44     23.02 o 
  -9   0   8      393.92      337.21     23.80 o 
  -8   0   8      139.54      138.66     11.36 o 
  -7   0   8        1.81        3.94      4.72 o 
  -6   0   8        6.14       -3.19      3.23 o 
  -5   0   8      132.43      140.31      8.35 o 
  -4   0   8       38.72       38.66      5.22 o 
  -3   0   8      214.61      198.15      6.70 o 
  -2   0   8      192.63      174.10      5.60 o 
  -1   0   8     2962.83     3045.79     44.09 o 
   0   0   8     7910.45     7523.63    102.92 o 
   1   0   8      354.74      359.20      8.90 o 
   2   0   8     2382.02     2368.03     37.41 o 
   3   0   8        0.85       -0.48      2.46 o 
   4   0   8      710.59      724.43     18.19 o 
   5   0   8       84.84       79.89      5.70 o 
   6   0   8      404.63      421.27     11.61 o 
   7   0   8      171.87      175.41      9.94 o 
   8   0   8      503.47      501.15     15.38 o 
   9   0   8     1285.49     1287.50     28.12 o 
  10   0   8      872.79      887.16     24.74 o 
  11   0   8      242.31      232.34     12.86 o 
  12   0   8      378.65      377.83     24.09 o 
  13   0   8        0.31       -2.05      5.35 o 
 -16   1   8      157.20      168.05     10.82 o 
 -15   1   8      145.90      161.08     10.32 o 
 -14   1   8        1.12        7.36      4.64 o 
 -13   1   8       54.90       66.31      7.11 o 
 -12   1   8       60.91       58.68      6.64 o 
 -11   1   8      664.54      606.94     16.97 o 
 -10   1   8       54.52       54.86      6.17 o 
  -9   1   8      862.76      828.70     19.85 o 
  -8   1   8      156.08      124.71     14.81 o 
  -7   1   8      506.05      498.53     12.65 o 
  -6   1   8     1022.25      930.74     19.85 o 
  -5   1   8      214.40      166.06      7.21 o 
  -4   1   8      575.87      557.32      9.68 o 
  -3   1   8      656.91      638.25     12.06 o 
  -2   1   8       38.50       44.07      2.49 o 
  -1   1   8      552.91      526.97      8.04 o 
   0   1   8      316.60      291.01      5.31 o 
   1   1   8      171.87      179.63      4.58 o 
   2   1   8       57.43       70.71      3.87 o 
   3   1   8     3429.37     3365.43     33.96 o 
   4   1   8       28.52       33.74      2.67 o 
   5   1   8     1520.73     1501.43     18.53 o 
   6   1   8     1388.97     1392.37     18.60 o 
   7   1   8        2.06        6.58      2.57 o 
   8   1   8      359.98      372.67      9.26 o 
   9   1   8       14.44       11.56      3.08 o 
  10   1   8      206.26      201.87      7.82 o 
  11   1   8       11.09        8.75      3.73 o 
  12   1   8     1264.68     1297.76     22.70 o 
  13   1   8       88.38       84.85      6.69 o 
 -15   2   8      312.85      325.78     15.77 o 
 -14   2   8      440.50      466.27     15.89 o 
 -13   2   8        0.85       -0.89      4.18 o 
 -12   2   8      806.09      811.10     20.79 o 
 -11   2   8       68.33       76.00      7.26 o 
 -10   2   8        0.34        3.42      3.86 o 
  -9   2   8       13.12       14.68      4.57 o 
  -8   2   8     1581.18     1488.92     29.44 o 
  -7   2   8      320.79      273.13      9.57 o 
  -6   2   8       11.98       21.65      3.89 o 
  -5   2   8     1704.32     1655.41     25.36 o 
  -4   2   8     1428.35     1266.90     17.82 o 
  -3   2   8      135.69      134.92      4.83 o 
  -2   2   8     1394.36     1383.83     16.55 o 
  -1   2   8      642.95      609.46      8.94 o 
   0   2   8        3.46        5.22      1.60 o 
   1   2   8     1674.52     1698.60     18.59 o 
   2   2   8     1790.52     1775.51     22.16 o 
   3   2   8       20.18       19.59      2.15 o 
   4   2   8     1548.50     1493.97     18.38 o 
   5   2   8      347.65      364.82      6.79 o 
   6   2   8       95.58       89.11      3.84 o 
   7   2   8      108.36      130.20      5.47 o 
   8   2   8        4.35        6.65      2.65 o 
   9   2   8       23.08       24.67      3.57 o 
  10   2   8      105.78       92.34      5.53 o 
  11   2   8     1484.93     1496.45     23.00 o 
  12   2   8       28.39       22.02      4.58 o 
  13   2   8      304.96      278.93     32.52 o 
 -15   3   8      267.22      266.22     15.08 o 
 -14   3   8       45.45       38.92      8.05 o 
 -13   3   8        8.88       11.13      6.21 o 
 -12   3   8      330.55      368.80     16.06 o 
 -11   3   8      905.17      898.57     25.00 o 
 -10   3   8       35.77       43.00      6.05 o 
  -9   3   8      613.52      609.87     16.52 o 
  -8   3   8     1255.79     1252.35     25.45 o 
  -7   3   8      302.51      304.33     10.47 o 
  -6   3   8      129.42      129.54      6.32 o 
  -5   3   8      159.12      151.09      6.63 o 
  -4   3   8       26.07       17.81      3.25 o 
  -3   3   8      268.18      274.96     11.45 o 
  -2   3   8     3010.32     2937.35     55.03 o 
  -1   3   8     3983.53     3976.97     43.04 o 
   0   3   8      726.36      744.37     13.85 o 
   1   3   8     2681.10     2550.23     29.11 o 
   2   3   8      653.99      677.43     13.79 o 
   3   3   8      111.46      123.36      5.06 o 
   4   3   8      251.89      254.41      7.16 o 
   5   3   8       57.24       63.16      3.57 o 
   6   3   8       11.80       10.57      2.31 o 
   7   3   8     1636.04     1619.68     20.74 o 
   8   3   8     1722.99     1735.88     24.41 o 
   9   3   8      108.15      101.54      5.88 o 
  10   3   8      132.68      134.35      6.85 o 
  11   3   8      447.45      430.48     11.26 o 
  12   3   8       28.78       28.38      4.58 o 
 -14   4   8       71.56       76.78     10.10 o 
 -13   4   8        5.44        0.76      6.65 o 
 -12   4   8      723.52      728.77     33.95 o 
 -11   4   8       39.93       36.44      7.43 o 
 -10   4   8      152.37      179.00     10.50 o 
  -9   4   8       32.87       37.50      6.15 o 
  -8   4   8      655.80      654.23     21.80 o 
  -7   4   8        0.50        2.39      3.87 o 
  -6   4   8      514.93      478.42     14.01 o 
  -5   4   8     1542.54     1528.74     28.92 o 
  -4   4   8       89.61       95.07      6.87 o 
  -3   4   8      540.44      528.13     13.37 o 
  -2   4   8        4.17        7.62      2.77 o 
  -1   4   8      223.46      214.43      6.00 o 
   0   4   8      134.92      128.36      4.59 o 
   1   4   8      412.94      426.74      8.04 o 
   2   4   8     1084.30     1075.72     17.07 o 
   3   4   8        3.58        8.50      3.08 o 
   4   4   8     2198.16     2172.10     24.32 o 
   5   4   8     1013.68     1015.39     14.14 o 
   6   4   8       97.60      109.17      4.95 o 
   7   4   8      311.71      306.85      8.85 o 
   8   4   8        3.87        4.93      3.12 o 
   9   4   8      515.43      522.30     12.02 o 
  10   4   8       27.68       31.29      4.41 o 
  11   4   8     1059.22     1107.64     19.81 o 
 -12   5   8       40.78       44.49      8.40 o 
 -11   5   8      408.08      396.63     17.75 o 
 -10   5   8        0.12       -2.74      6.07 o 
  -9   5   8       58.57       65.09      8.91 o 
  -8   5   8        2.84       -0.88      4.91 o 
  -7   5   8      732.30      736.41     18.98 o 
  -6   5   8      719.06      690.60     16.85 o 
  -5   5   8       13.03       10.60      4.84 o 
  -4   5   8      645.89      643.09     15.87 o 
  -3   5   8      300.77      305.48     10.83 o 
  -2   5   8       77.97       83.05      6.50 o 
  -1   5   8      563.19      549.22     14.24 o 
   0   5   8      176.95      186.91      6.93 o 
   1   5   8       69.70       65.73      5.98 o 
   2   5   8       52.24       55.31      4.49 o 
   3   5   8      530.17      548.95     10.62 o 
   4   5   8      108.28      101.76      5.76 o 
   5   5   8      398.54      410.39     10.20 o 
   6   5   8      495.05      533.98     12.39 o 
   7   5   8       10.81       16.67      3.93 o 
   8   5   8       50.81       52.88      4.91 o 
   9   5   8      139.00      147.51      7.96 o 
 -10   6   8      437.68      471.50     21.26 o 
  -9   6   8      699.50      683.87     27.26 o 
  -8   6   8       10.12       14.74      8.99 o 
  -7   6   8       38.29       33.70      6.46 o 
  -6   6   8        3.57        3.16      4.64 o 
  -5   6   8        1.71        4.13      4.17 o 
  -4   6   8      547.91      604.74     16.07 o 
  -3   6   8     1131.37     1157.19     23.58 o 
  -2   6   8       16.39       26.96      5.22 o 
  -1   6   8      776.74      807.93     31.65 o 
   0   6   8     1846.15     1900.33     30.87 o 
   1   6   8      167.58      182.16      8.89 o 
   2   6   8       49.54       50.02      5.22 o 
   3   6   8      278.92      292.89     10.62 o 
   4   6   8      265.01      247.24     10.65 o 
   5   6   8      296.32      293.35     12.90 o 
   6   6   8      446.39      443.72     11.81 o 
   7   6   8        9.56       18.36      4.22 o 
  -6   7   8      118.29      146.53     10.45 o 
  -5   7   8      179.24      179.02     11.18 o 
  -4   7   8      513.97      510.56     25.75 o 
  -3   7   8       80.89       73.54      8.10 o 
  -2   7   8      317.31      333.94     19.34 o 
  -1   7   8        5.01        7.14      5.09 o 
   0   7   8      241.45      244.19     13.76 o 
   1   7   8        4.49        6.51      5.79 o 
   2   7   8        0.02        3.34      5.11 o 
   3   7   8      802.18      795.91     23.65 o 
 -15   1   9        1.56        4.81      4.93 o 
 -14   1   9      374.05      395.04     15.19 o 
 -13   1   9     1264.67     1230.71     36.83 o 
 -12   1   9      535.56      522.36     16.53 o 
 -11   1   9        6.07        1.63      4.16 o 
 -10   1   9       64.41       76.61      7.34 o 
  -9   1   9      344.44      373.15     13.23 o 
  -8   1   9      168.15      165.13      9.46 o 
  -7   1   9       79.25       74.69      6.02 o 
  -6   1   9       83.69       63.26      5.64 o 
  -5   1   9      107.51       98.80      6.35 o 
  -4   1   9      361.96      344.11      9.24 o 
  -3   1   9      388.32      366.35      9.37 o 
  -2   1   9      300.35      280.60      6.75 o 
  -1   1   9       29.28       32.50      2.79 o 
   0   1   9      261.16      262.50      5.93 o 
   1   1   9      162.91      178.63      6.29 o 
   2   1   9      666.83      652.27     10.61 o 
   3   1   9      936.15      960.84     13.88 o 
   4   1   9      344.43      359.00      7.71 o 
   5   1   9        3.61        4.07      2.31 o 
   6   1   9      708.61      729.65     12.96 o 
   7   1   9      608.63      569.55     12.09 o 
   8   1   9       12.47        9.63      3.28 o 
   9   1   9       96.81       99.45      6.30 o 
  10   1   9      878.32      847.75     17.67 o 
  11   1   9     1059.93     1025.75     21.13 o 
 -14   2   9      178.69      190.21     13.02 o 
 -13   2   9        5.48        0.88      4.56 o 
 -12   2   9      551.90      551.20     23.25 o 
 -11   2   9      165.42      153.84      9.84 o 
 -10   2   9        1.61       -0.86      3.88 o 
  -9   2   9        6.70        1.73      3.60 o 
  -8   2   9       11.83       19.16      4.43 o 
  -7   2   9      271.37      284.61     10.38 o 
  -6   2   9      689.56      689.32     16.25 o 
  -5   2   9       35.21       32.22      4.55 o 
  -4   2   9       30.99       35.27      4.53 o 
  -3   2   9      531.73      489.32     12.79 o 
  -2   2   9       71.52       83.19      3.75 o 
  -1   2   9      538.38      525.49      9.76 o 
   0   2   9      166.43      173.48      7.72 o 
   1   2   9      117.04      116.62      3.88 o 
   2   2   9      171.15      196.87      6.23 o 
   3   2   9      137.99      149.49      5.18 o 
   4   2   9      845.77      833.93     12.94 o 
   5   2   9      676.40      704.86     11.34 o 
   6   2   9      356.92      360.28     11.90 o 
   7   2   9        2.76        1.26      2.75 o 
   8   2   9      262.25      267.14     10.34 o 
   9   2   9      844.17      822.73     16.95 o 
  10   2   9      522.19      557.68     13.93 o 
  11   2   9       30.59       20.56      4.59 o 
 -13   3   9       12.67        8.88      6.38 o 
 -12   3   9        2.73       -3.10      5.39 o 
 -11   3   9       32.56       27.79      6.96 o 
 -10   3   9        0.05        1.10      5.05 o 
  -9   3   9      270.60      253.97     11.75 o 
  -8   3   9       54.74       65.34      6.15 o 
  -7   3   9        2.62       -2.05      3.24 o 
  -6   3   9       59.83       54.35      6.38 o 
  -5   3   9        0.43        4.27      3.24 o 
  -4   3   9      102.04       99.31      6.76 o 
  -3   3   9      132.21      144.20      6.32 o 
  -2   3   9       54.17       59.74      5.09 o 
  -1   3   9        1.20       -0.61      2.25 o 
   0   3   9        3.22        3.10      2.15 o 
   1   3   9       26.94       19.18      3.33 o 
   2   3   9       79.40       72.79      5.55 o 
   3   3   9        1.06        1.55      2.45 o 
   4   3   9      225.53      220.30      6.79 o 
   5   3   9      293.29      291.58      6.89 o 
   6   3   9      126.37      140.49      5.96 o 
   7   3   9       47.04       53.98      5.95 o 
   8   3   9      173.18      169.12      7.10 o 
   9   3   9      160.27      186.73      8.00 o 
  10   3   9      283.13      299.95     14.07 o 
 -12   4   9       10.46        3.48      6.33 o 
 -11   4   9      300.90      326.86     16.28 o 
 -10   4   9      566.36      554.24     18.32 o 
  -9   4   9        4.92        7.60      4.96 o 
  -8   4   9      288.36      324.47     16.97 o 
  -7   4   9      137.48      147.03      9.54 o 
  -6   4   9      114.87      102.28      8.60 o 
  -5   4   9      642.42      607.43     17.30 o 
  -4   4   9      381.50      374.25     15.09 o 
  -3   4   9       34.54       41.67      5.22 o 
  -2   4   9       91.58       82.35      6.05 o 
  -1   4   9        9.76       14.72      3.05 o 
   0   4   9       25.08       26.05      2.92 o 
   1   4   9       58.34       62.89      4.51 o 
   2   4   9       11.40        9.08      3.00 o 
   3   4   9      326.71      308.43      9.09 o 
   4   4   9      509.61      525.02     12.33 o 
   5   4   9      653.70      654.33     14.16 o 
   6   4   9       14.01       15.34      3.48 o 
   7   4   9      413.25      427.03     11.11 o 
   8   4   9      434.07      439.04     11.24 o 
   9   4   9      146.01      134.64      7.02 o 
 -10   5   9        1.03       -6.30      7.47 o 
  -9   5   9        1.43        0.01      4.95 o 
  -8   5   9      141.52      157.22     10.54 o 
  -7   5   9      250.69      245.03     12.34 o 
  -6   5   9       67.59       78.00     10.83 o 
  -5   5   9      207.39      219.52     11.43 o 
  -4   5   9      152.85      136.73      8.33 o 
  -3   5   9      130.88      149.31      8.48 o 
  -2   5   9      617.06      619.26     16.46 o 
  -1   5   9      318.80      318.73     11.39 o 
   0   5   9       28.54       21.95      4.39 o 
   1   5   9       34.09       25.90      5.43 o 
   2   5   9      292.05      294.11     11.44 o 
   3   5   9      213.94      224.04      8.40 o 
   4   5   9       53.67       63.29      4.38 o 
   5   5   9      222.81      237.20      7.87 o 
   6   5   9      158.86      171.32      7.70 o 
   7   5   9       90.27       96.01      8.61 o 
  -8   6   9        3.15        4.85      8.90 o 
  -7   6   9      414.39      395.21     19.88 o 
  -6   6   9      398.48      399.39     31.21 o 
  -5   6   9       17.56        9.14      5.14 o 
  -4   6   9        1.92       -0.02      4.37 o 
  -3   6   9        8.74        6.21      4.39 o 
  -2   6   9       13.15       14.70      4.97 o 
  -1   6   9       16.97       25.45      5.37 o 
   0   6   9       42.03       38.78      6.71 o 
   1   6   9        4.69       11.31      5.10 o 
   2   6   9       19.91       24.46      5.95 o 
   3   6   9        2.92       -4.80      4.80 o 
   4   6   9       84.06       98.48      6.69 o 
 -13   0  10      971.62      913.49     33.83 o 
 -12   0  10     1410.61     1430.24     44.59 o 
 -11   0  10      179.08      183.93     15.35 o 
 -10   0  10       73.09       78.95     11.41 o 
  -9   0  10       52.66       47.86      9.22 o 
  -8   0  10      434.19      397.44     19.73 o 
  -7   0  10       80.99       87.42     10.97 o 
  -6   0  10        3.52       -2.75      4.70 o 
  -5   0  10       64.67       78.21      8.13 o 
  -4   0  10      744.74      654.97     19.65 o 
  -3   0  10      120.01      153.30      9.62 o 
  -2   0  10     1077.43     1025.61     25.81 o 
  -1   0  10      163.99      148.66     10.43 o 
   0   0  10       94.91       88.59      7.40 o 
   1   0  10     1231.44     1212.05     28.44 o 
   2   0  10      233.32      228.32     10.68 o 
   3   0  10       23.39       20.93      5.84 o 
   4   0  10     1540.28     1625.20     31.58 o 
   5   0  10     1721.48     1787.32     37.53 o 
   6   0  10        0.45        5.97      4.43 o 
   7   0  10     1361.83     1368.83     32.71 o 
   8   0  10     1927.87     1949.66     43.03 o 
   9   0  10        0.44        4.81      5.19 o 
  10   0  10      820.05      799.47     24.75 o 
 -13   1  10       12.60       11.66      5.45 o 
 -12   1  10       36.28       31.52      6.14 o 
 -11   1  10      472.08      470.65     16.05 o 
 -10   1  10      125.15      137.65      9.61 o 
  -9   1  10      334.02      352.38     18.27 o 
  -8   1  10      264.70      253.70     11.80 o 
  -7   1  10        0.11       -2.17      4.66 o 
  -6   1  10      538.38      532.90     15.23 o 
  -5   1  10       96.16       93.50      6.71 o 
  -4   1  10      187.20      188.30      7.51 o 
  -3   1  10      271.76      240.51      8.64 o 
  -2   1  10      292.83      269.51     10.06 o 
  -1   1  10      158.67      155.85      7.47 o 
   0   1  10        6.68        3.81      2.91 o 
   1   1  10      301.25      296.72      7.81 o 
   2   1  10       32.86       31.52      3.39 o 
   3   1  10      136.15      131.73      5.40 o 
   4   1  10      255.69      275.43      8.16 o 
   5   1  10      111.01      122.80      5.98 o 
   6   1  10      145.99      159.99      7.39 o 
   7   1  10      311.76      332.15     10.11 o 
   8   1  10      516.31      574.89     13.65 o 
   9   1  10       75.64       75.05      6.48 o 
 -13   2  10      142.02      151.00     12.46 o 
 -12   2  10       37.34       32.53      7.59 o 
 -11   2  10      164.05      172.83     10.90 o 
 -10   2  10      540.77      547.77     17.51 o 
  -9   2  10       12.29       10.34      4.68 o 
  -8   2  10      169.53      159.88      8.76 o 
  -7   2  10      431.78      439.95     13.35 o 
  -6   2  10      142.30      128.70      7.95 o 
  -5   2  10      156.24      145.64      8.11 o 
  -4   2  10      685.89      652.25     16.02 o 
  -3   2  10        0.08       -0.53      3.35 o 
  -2   2  10       12.90       13.80      4.00 o 
  -1   2  10      224.74      249.67      8.53 o 
   0   2  10     1481.92     1498.11     22.57 o 
   1   2  10       12.03       12.29      3.09 o 
   2   2  10      109.01      105.10      5.18 o 
   3   2  10      759.13      776.52     14.34 o 
   4   2  10      273.99      292.75      8.77 o 
   5   2  10        3.61        1.81      2.94 o 
   6   2  10       25.07       27.57      4.03 o 
   7   2  10        0.15        3.27      3.42 o 
   8   2  10        0.55        4.02      3.40 o 
   9   2  10      719.23      762.85     16.63 o 
 -12   3  10        5.40        4.27      6.18 o 
 -11   3  10     1216.65     1217.94     32.34 o 
 -10   3  10      643.35      611.33     21.38 o 
  -9   3  10      115.66      128.85     10.46 o 
  -8   3  10        0.00       -2.44      4.34 o 
  -7   3  10       21.85       25.98      5.64 o 
  -6   3  10        0.69       -3.51      3.57 o 
  -5   3  10       95.25       90.63      7.08 o 
  -4   3  10      535.66      568.96     15.17 o 
  -3   3  10     2021.47     2002.77     43.09 o 
  -2   3  10        1.80        4.44      4.05 o 
  -1   3  10      341.90      340.86     12.43 o 
   0   3  10       30.77       26.42      3.41 o 
   1   3  10        2.04        3.14      5.00 o 
   2   3  10      493.47      502.99     15.51 o 
   3   3  10      606.87      619.33     15.68 o 
   4   3  10       21.99       25.17      4.24 o 
   5   3  10     1106.28     1126.03     22.25 o 
   6   3  10     2655.73     2675.35     39.86 o 
   7   3  10      988.96     1013.19     19.83 o 
   8   3  10       63.90       71.02      7.32 o 
 -10   4  10      365.30      369.86     18.04 o 
  -9   4  10       17.96       14.46      5.76 o 
  -8   4  10      304.42      286.93     13.46 o 
  -7   4  10     1030.61     1100.85     26.24 o 
  -6   4  10      107.23      106.91      8.96 o 
  -5   4  10      356.68      365.12     21.97 o 
  -4   4  10       21.99       19.95      5.42 o 
  -3   4  10      584.59      593.17     17.44 o 
  -2   4  10        0.34       -4.05      4.05 o 
  -1   4  10      144.33      153.88      9.47 o 
   0   4  10      956.29     1004.50     18.29 o 
   1   4  10        6.34        7.51      3.87 o 
   2   4  10      450.36      451.80     11.93 o 
   3   4  10      739.99      743.63     16.91 o 
   4   4  10        1.96        0.74      4.04 o 
   5   4  10       57.91       63.77      6.68 o 
   6   4  10        0.55       -1.42      4.53 o 
  -8   5  10      291.89      301.46     17.37 o 
  -7   5  10        4.92        5.00      5.53 o 
  -6   5  10      145.33      136.96     10.21 o 
  -5   5  10        3.89        9.26      6.75 o 
  -4   5  10       46.81       51.00     11.07 o 
  -3   5  10      114.17      113.79      9.16 o 
  -2   5  10      805.86      862.07     22.23 o 
  -1   5  10     1135.48     1137.99     26.77 o 
   0   5  10        6.75       11.29      4.62 o 
   1   5  10      741.50      779.52     17.85 o 
   2   5  10      311.70      335.45     15.04 o 
   3   5  10       50.34       57.03      8.41 o 
   4   5  10      360.97      364.70     14.26 o 
 -11   1  11       54.34       53.98      7.62 o 
 -10   1  11      140.01      134.18     10.20 o 
  -9   1  11      312.60      322.23     15.18 o 
  -8   1  11      449.65      430.07     16.60 o 
  -7   1  11        0.06       -0.69      3.77 o 
  -6   1  11      222.51      230.09     10.28 o 
  -5   1  11      135.83      160.24      8.71 o 
  -4   1  11      247.17      251.18      9.07 o 
  -3   1  11        3.28        4.02      3.33 o 
  -2   1  11      357.52      358.39     11.18 o 
  -1   1  11      310.58      330.19     11.94 o 
   0   1  11      186.63      181.83      7.80 o 
   1   1  11      220.02      216.49      9.68 o 
   2   1  11      330.44      347.25     12.56 o 
   3   1  11      135.80      148.45      8.69 o 
   4   1  11       98.45      102.88      8.70 o 
   5   1  11      211.76      221.42     12.82 o 
   6   1  11        1.15       -1.68      4.14 o 
   7   1  11       14.83       18.32      4.22 o 
 -10   2  11      132.27      151.44     12.22 o 
  -9   2  11        8.46        6.46      5.05 o 
  -8   2  11      454.19      465.17     14.65 o 
  -7   2  11      875.15      901.71     20.93 o 
  -6   2  11      142.62      148.33      8.86 o 
  -5   2  11      120.49      123.41      8.22 o 
  -4   2  11        0.99       -2.25      3.86 o 
  -3   2  11      558.01      568.66     15.35 o 
  -2   2  11      283.27      295.37     11.18 o 
  -1   2  11      150.38      165.40      7.62 o 
   0   2  11      121.48      120.21      6.96 o 
   1   2  11      144.31      152.72      7.51 o 
   2   2  11      513.88      517.81     13.45 o 
   3   2  11      247.41      269.56     16.07 o 
   4   2  11      117.28      117.45      7.18 o 
   5   2  11        2.52       -2.03      3.80 o 
   6   2  11       22.07       32.05      7.89 o 
  -9   3  11       78.02       72.02      8.37 o 
  -8   3  11      171.57      184.54     11.33 o 
  -7   3  11      232.15      215.77     11.85 o 
  -6   3  11       31.46       27.32      7.12 o 
  -5   3  11      105.02      120.66      9.63 o 
  -4   3  11        0.06       -1.41      3.82 o 
  -3   3  11       34.51       32.20      6.23 o 
  -2   3  11        9.87       14.17      5.14 o 
  -1   3  11        5.04        6.44      5.41 o 
   0   3  11      125.33      120.49     10.33 o 
   1   3  11      288.11      292.81     17.92 o 
   2   3  11        4.40       -2.21      4.18 o 
   3   3  11       24.02       25.23      6.20 o 
   4   3  11       21.80       22.73      8.29 o 
   5   3  11       13.91       16.27      6.30 o 
  -7   4  11      262.93      265.56     13.42 o 
  -6   4  11      221.18      223.18     12.27 o 
  -5   4  11       40.42       25.16      6.81 o 
  -4   4  11        5.29        2.09      4.87 o 
  -3   4  11       89.69      105.84     12.74 o 
  -2   4  11      230.19      237.30     12.04 o 
  -1   4  11        0.03       -4.29      4.96 o 
   0   4  11       62.81       57.72      8.30 o 
   1   4  11        3.57        6.48      5.50 o 
   2   4  11       21.50       14.08      6.16 o 
   3   4  11      144.05      166.23     16.56 o 
  -8   0  12      991.85      952.64     35.48 o 
  -7   0  12     1981.71     2148.43     60.47 o 
  -6   0  12      869.46      839.35     32.43 o 
  -5   0  12      824.37      866.12     25.88 o 
  -4   0  12     2160.75     2217.17     55.23 o 
  -3   0  12      124.44      132.25     10.34 o 
  -2   0  12      338.46      373.32     15.99 o 
  -1   0  12       50.41       49.82      7.56 o 
   0   0  12       84.42       85.43     16.50 o 
   1   0  12       18.66       13.66     10.94 o 
   2   0  12      395.87      435.59     21.62 o 
   3   0  12      607.65      653.36     33.69 o 
   4   0  12        2.29        5.79      9.12 o 
  -8   1  12      254.03      237.47     12.97 o 
  -7   1  12      222.95      212.09     10.70 o 
  -6   1  12      538.94      551.86     16.06 o 
  -5   1  12       67.99       74.73      6.99 o 
  -4   1  12      568.00      563.36     15.78 o 
  -3   1  12      771.37      773.62     16.75 o 
  -2   1  12      116.79      140.22      7.34 o 
  -1   1  12      130.47      133.17      8.05 o 
   0   1  12        1.02       -3.21      6.13 o 
   1   1  12      159.67      176.85     10.05 o 
   2   1  12        0.87       -4.94      4.94 o 
   3   1  12       57.96       50.18      8.01 o 
  -7   2  12       25.99       26.14      6.58 o 
  -6   2  12      422.17      385.79     13.89 o 
  -5   2  12       40.28       38.59      6.18 o 
  -4   2  12        0.34       -1.47      4.17 o 
  -3   2  12      366.27      392.84     14.27 o 
  -2   2  12      564.87      567.54     17.16 o 
  -1   2  12       43.43       42.28      7.20 o 
   0   2  12      363.45      385.83     15.46 o 
   1   2  12      153.40      157.86     10.79 o 
   2   2  12       20.13       22.38      5.36 o 
  -4   3  12       50.84       48.30     14.74 o 
  -3   3  12      977.47     1007.16     26.85 o 
  -2   3  12       48.95       40.52      7.76 o 
  -1   3  12        0.53        0.39      5.02 o 
                                                 
